# Supplementary material for: ﻿Mayflies of the Fiji Islands (Ephemeroptera)
Source: Zookeys. 2025 Nov 11;1259:205–76. doi: 10.3897/zookeys.1259.168521 (PMC12628001; doi:10.3897/zookeys.1259.168521)
Supplement: XML Treatment for Baetis procul [file zookeys.1259.168521-treatment1.xml]

<!DOCTYPE tp:taxon-treatment
  PUBLIC "-//TaxonX//DTD Taxonomic Treatment Publishing DTD v0 20100105//EN" "tax-treatment-NSO.dtd">
<tp:taxon-treatment xmlns:tp="http://www.plazi.org/taxpub"><tp:treatment-meta><kwd-group><label>Taxon classification</label><kwd>
                <named-content content-type="kingdom">Animalia</named-content>
              </kwd><kwd>
                <named-content content-type="order">Ephemeroptera</named-content>
              </kwd><kwd>
                <named-content content-type="family">Baetidae</named-content>
              </kwd></kwd-group><mixed-citation publication-type="journal"><person-group><name><surname>Kaltenbach</surname><given-names>Thomas</given-names></name></person-group><article-title>﻿Mayflies of the Fiji Islands (<tp:taxon-name><tp:taxon-name-part taxon-name-part-type="order">Ephemeroptera</tp:taxon-name-part></tp:taxon-name>)</article-title><source>Zookeys</source><day>11</day><month>11</month><year>2025</year><volume>1259</volume><fpage>205</fpage><lpage>276</lpage><pub-id pub-id-type="doi">10.3897/zookeys.1259.168521</pub-id></mixed-citation></tp:treatment-meta><tp:nomenclature><label>﻿</label><tp:taxon-name><object-id xmlns:xlink="http://www.w3.org/1999/xlink" content-type="arpha" xlink:type="simple">6019203B-2827-5126-925C-7B3160E21525</object-id>
              <tp:taxon-name-part taxon-name-part-type="genus" reg="Baetis">Baetis</tp:taxon-name-part>
              <tp:taxon-name-part taxon-name-part-type="species" reg="procul">procul</tp:taxon-name-part>
              <object-id xmlns:xlink="http://www.w3.org/1999/xlink" content-type="zoobank" xlink:type="simple">https://zoobank.org/0C33CE39-3BFE-4C55-8ADB-AAECDAD8135A</object-id>
            </tp:taxon-name><tp:taxon-authority>sp. nov.</tp:taxon-authority><xref ref-type="fig" rid="F1">Figs 1</xref><xref ref-type="fig" rid="F2">, 2</xref><xref ref-type="fig" rid="F3">, 3</xref><xref ref-type="fig" rid="F4">, 4</xref></tp:nomenclature><tp:treatment-sec sec-type="material" id="SECID0EQ6BG"><title>Material examined.</title><p><bold><italic>Holotype</italic>.</bold> FIJI • larva; Viti Levu, Ba Prov., Sabeto Riv., near Sabeto; <named-content xmlns:xlink="http://www.w3.org/1999/xlink" content-type="dwc:verbatimCoordinates" xlink:type="simple"><named-content content-type="geo-json" specific-use="{&#34;type&#34;:&#34;Point&#34;,&#34;coordinates&#34;:[177.522500,-17.719167]}" id="NCID0E56BG" xlink:type="simple">17°43'09"S, 177°31'21"E</named-content></named-content>; 30 m; 17.xi.2024; leg. T. Kaltenbach; on slides; GBIFCH01221812, GBIFCH01221813; <named-content xmlns:xlink="http://www.w3.org/1999/xlink" content-type="dwc:institutional_code" xlink:title="Muséum cantonal des Sciences Naturelles, Lausanne, Switzerland" xlink:href="http://grbio.org/institution/musee-zoologique-0" xlink:type="simple">MZL</named-content>. <bold><italic>Paratypes</italic>.</bold> • 11 larvae; same data as holotype; 2 on slides; GBIFCH01221839, GBIFCH01581967, GBIFCH01581968; 9 in alcohol; GBIFCH01581966, GBIFCH01581969, GBIFCH01581970; <named-content xmlns:xlink="http://www.w3.org/1999/xlink" content-type="dwc:institutional_code" xlink:title="Muséum cantonal des Sciences Naturelles, Lausanne, Switzerland" xlink:href="http://grbio.org/institution/musee-zoologique-0" xlink:type="simple">MZL</named-content> • 3 female imagos; Viti Levu, Ba Prov., Ba Riv., near Outback Hotel; <named-content xmlns:xlink="http://www.w3.org/1999/xlink" content-type="dwc:verbatimCoordinates" xlink:type="simple"><named-content content-type="geo-json" specific-use="{&#34;type&#34;:&#34;Point&#34;,&#34;coordinates&#34;:[177.751111,-17.626389]}" id="NCID0EVAAI" xlink:type="simple">17°37'35"S, 177°45'04"E</named-content></named-content>; 20 m; 22.x.2024; leg. T. Kaltenbach; 1 on slide; GBIFCH01221835; 2 in alcohol; GBIFCH01581964, GBIFCH01581965; <named-content xmlns:xlink="http://www.w3.org/1999/xlink" content-type="dwc:institutional_code" xlink:title="Muséum cantonal des Sciences Naturelles, Lausanne, Switzerland" xlink:href="http://grbio.org/institution/musee-zoologique-0" xlink:type="simple">MZL</named-content>.</p></tp:treatment-sec><tp:treatment-sec sec-type="diagnosis" id="SECID0E6AAI"><title>Diagnosis.</title><p><bold>Larva.</bold> Following combination of characters differentiate <italic><tp:taxon-name><tp:taxon-name-part taxon-name-part-type="genus" reg="Baetis">Baetis</tp:taxon-name-part> <tp:taxon-name-part taxon-name-part-type="species" reg="procul">procul</tp:taxon-name-part></tp:taxon-name></italic> sp. nov. from other species of <italic><tp:taxon-name><tp:taxon-name-part taxon-name-part-type="genus" reg="Baetis">Baetis</tp:taxon-name-part></tp:taxon-name></italic>, some of the characters also from the most similar species <italic><tp:taxon-name><tp:taxon-name-part taxon-name-part-type="genus" reg="Baetis">Baetis</tp:taxon-name-part> <tp:taxon-name-part taxon-name-part-type="species" reg="taiwanensis">taiwanensis</tp:taxon-name-part></tp:taxon-name></italic> Müller-Liebenau, 1985: tergalii present on abdominal segments I–VII; hind protopteron developed; abdominal terga I–VIII grey-brown, with distinct sublateral pale areas; femur with yellowish to yellow-brown, subapical spot on anterior side.</p></tp:treatment-sec><tp:treatment-sec sec-type="description" id="SECID0EDEAI"><title>Description.</title><p><bold>Larva</bold> (Figs <xref ref-type="fig" rid="F1">1</xref>–<xref ref-type="fig" rid="F3">3</xref>). Body length 3.1–4.0 mm. Cerci ~½ body length; paracercus ~⅓ of body length. <bold><italic>Antenna</italic></bold>: ~ 2× head length.</p><p><bold><italic>Colouration</italic></bold> (Figs <xref ref-type="fig" rid="F1">1a–d</xref>, <xref ref-type="fig" rid="F3">3a, i</xref>). Head and thorax dorsally grey with indistinct yellowish grey pattern as in Fig. <xref ref-type="fig" rid="F1">1a, c</xref>. Abdominal terga I–VIII dorsally grey-brown, with distinct sublateral, yellowish grey markings; terga IX and X yellowish grey. Fore protoptera grey. Thorax and abdomen ventrally pale yellowish grey, laterally with grey streaks. Legs off-white, femur distomedially with grey marking, tibia and tarsus distally darker. Caudalii off-white, with dark brown section in middle part, cerci with additional dark brown section subdistally.</p><fig id="F1" position="float" orientation="portrait"><object-id xmlns:xlink="http://www.w3.org/1999/xlink" content-type="doi" xlink:type="simple">10.3897/zookeys.1259.168521.figure1</object-id><object-id xmlns:xlink="http://www.w3.org/1999/xlink" content-type="arpha" xlink:type="simple">01CD7C64-58F1-56D2-B8A6-ACF3BE349613</object-id><label>Figure 1.</label><caption><p><italic><tp:taxon-name><tp:taxon-name-part taxon-name-part-type="genus" reg="Baetis">Baetis</tp:taxon-name-part> <tp:taxon-name-part taxon-name-part-type="species" reg="procul">procul</tp:taxon-name-part></tp:taxon-name></italic> sp. nov., larva, habitus. a. Male, dorsal view; b. Male, lateral view; c. Female, dorsal view; d. Female, ventral view. Scale bars: 1 mm.</p></caption><graphic xmlns:xlink="http://www.w3.org/1999/xlink" xlink:href="zookeys-1259-205_article-168521__-g001.jpg" id="oo_1462894.jpg" position="float" orientation="portrait" xlink:type="simple"><uri content-type="original_file" xlink:type="simple">https://binary.pensoft.net/fig/1462894</uri></graphic></fig><p><bold><italic>Labrum</italic></bold> (Fig. <xref ref-type="fig" rid="F2">2a, b</xref>). Sub-rectangular, length 0.6× maximum width. Distal margin with medial emargination and small process. Dorsally with pair of submedian setae, and submarginal arc of three or four medium to long, simple setae on each side. Ventrally with marginal row of setae composed of anterolateral long, feathered setae and medial long, bifid, feathered setae.</p><fig id="F2" position="float" orientation="portrait"><object-id xmlns:xlink="http://www.w3.org/1999/xlink" content-type="doi" xlink:type="simple">10.3897/zookeys.1259.168521.figure2</object-id><object-id xmlns:xlink="http://www.w3.org/1999/xlink" content-type="arpha" xlink:type="simple">DF7E0E3F-216F-5A12-BBF9-3AC455807515</object-id><label>Figure 2.</label><caption><p><italic><tp:taxon-name><tp:taxon-name-part taxon-name-part-type="genus" reg="Baetis">Baetis</tp:taxon-name-part> <tp:taxon-name-part taxon-name-part-type="species" reg="procul">procul</tp:taxon-name-part></tp:taxon-name></italic> sp. nov., larva. a, b. Labrum; c. Labium; d. Hypopharynx and superlinguae; e. Left mandible; f. Right mandible; g. Maxilla; h. Head; i. Hind protopteron (arrows: costal margin). Scale bars: 100 µm (h); 20 µm (a, c–g); 10 µm (b, i).</p></caption><graphic xmlns:xlink="http://www.w3.org/1999/xlink" xlink:href="zookeys-1259-205_article-168521__-g002.jpg" id="oo_1462895.jpg" position="float" orientation="portrait" xlink:type="simple"><uri content-type="original_file" xlink:type="simple">https://binary.pensoft.net/fig/1462895</uri></graphic></fig><fig id="F3" position="float" orientation="portrait"><object-id xmlns:xlink="http://www.w3.org/1999/xlink" content-type="doi" xlink:type="simple">10.3897/zookeys.1259.168521.figure3</object-id><object-id xmlns:xlink="http://www.w3.org/1999/xlink" content-type="arpha" xlink:type="simple">F80846E0-59B8-57E4-A8D2-013E4EF49954</object-id><label>Figure 3.</label><caption><p><italic><tp:taxon-name><tp:taxon-name-part taxon-name-part-type="genus" reg="Baetis">Baetis</tp:taxon-name-part> <tp:taxon-name-part taxon-name-part-type="species" reg="procul">procul</tp:taxon-name-part></tp:taxon-name></italic> sp. nov., larva. a. Hind leg; b. Femur, outer margin; c. Femur, inner margin; d. Tibia; e. Tarsus, claw; f. Femoral patch, fore leg; g. Femoral patch, middle leg; h. Femoral patch, hind leg; i. Abdomen; j. Abdominal segments; k, l. Tergalius IV; m. Paraproct. Scale bars: 100 µm (i); 50 µm (a); 20 µm (k); 10 µm (b–h, j, l, m).</p></caption><graphic xmlns:xlink="http://www.w3.org/1999/xlink" xlink:href="zookeys-1259-205_article-168521__-g003.jpg" id="oo_1462896.jpg" position="float" orientation="portrait" xlink:type="simple"><uri content-type="original_file" xlink:type="simple">https://binary.pensoft.net/fig/1462896</uri></graphic></fig><p><bold><italic>Right mandible</italic></bold> (Fig. <xref ref-type="fig" rid="F2">2f</xref>). Incisor and kinetodontium fused. Incisor with five denticles; kinetodontium with three denticles. Prostheca robust, apically denticulate. Margin between prostheca and mola slightly convex, smooth. Tuft of setae on proximal corner of mola present.</p><p><bold><italic>Left mandible</italic></bold> (Fig. <xref ref-type="fig" rid="F2">2e</xref>). Incisor and kinetodontium fused. Incisor with four denticles, kinetodontium with three denticles. Prostheca robust, apicolaterally with small denticles and comb-shaped structure. Margin between prostheca and mola almost straight, with few minute denticles. Tuft of setae on proximal corner of mola absent.</p><p>Both mandibles with lateral margins almost straight.</p><p><bold><italic>Hypopharynx and superlinguae</italic></bold> (Fig. <xref ref-type="fig" rid="F2">2d</xref>). Lingua approx. as long as superlinguae. Lingua longer than broad; medial tuft of stout setae poorly developed, short. Superlinguae with lateral margins rounded; fine, long, simple setae along distal margin.</p><p><bold><italic>Maxilla</italic></bold> (Fig. <xref ref-type="fig" rid="F2">2g</xref>). Galea-lacinia ventrally with two simple, apical setae below canines. Medially with one feathered, spine-like seta and three short to long, simple setae. Maxillary palp slightly longer than length of galea-lacinia; 2-segmented; palp segment II ~1.1× as long as segment I; setae on maxillary palp fine, simple, scattered over surface of segments I and II; apex of segment II slightly pointed.</p><p><bold><italic>Labium</italic></bold> (Fig. <xref ref-type="fig" rid="F2">2c</xref>). Glossa basally broad, narrowing toward apex; shorter than paraglossa; inner margin with ~7 spine-like seta; apex with three long robust setae; outer margin with ~3 spine-like setae; ventral surface with fine, simple, scattered setae. Paraglossa sub-rectangular, slightly curved inward; apex rounded; with three rows of long, robust, distally pectinate setae in apical area and two short, simple setae in anteromedial area; dorsally with four long, spine-like setae near inner margin. Labial palp with segment I approx. as long as length of segments II and III combined. Segment II without developed distomedial protuberance; dorsally with two or three spine-like setae near outer margin. Segment III nearly semicircular; length ~0.8× maximal width; ventrally covered with short, spine-like, simple setae and short, fine, simple setae.</p><p><bold><italic>Hind protoptera</italic></bold> (Fig. <xref ref-type="fig" rid="F2">2i</xref>) present, well developed.</p><p><bold><italic>Legs</italic></bold> (Fig. <xref ref-type="fig" rid="F3">3a–h</xref>). Ratio of foreleg segments 1.5:1.0:0.8:0.3, middle leg 1.6:1.0:0.8:0.4, hind leg 1.5:1.0:0.7:0.3. <bold><italic>Femur</italic>.</bold> Femur length ~3× maximum width. Outer margin with a row of 9–17 spine-like setae; length of setae ~0.3× maximum width of femur. Apex rounded, with pair of spine-like setae and short, stout, apically blunt setae. Stout, lanceolate, pointed setae scattered along inner margin; femoral patch well developed on all legs. <bold><italic>Tibia</italic>.</bold> Outer margin with row of short, stout, pointed setae. Inner margin with spaced row of short, spine-like setae, on apex tuft of fine, simple setae. Patella-tibial suture present on basal ¾. <bold><italic>Tarsus</italic>.</bold> Outer margin with spaced row of short, stout, pointed setae. Inner margin with row of curved, spine-like setae increasing in length distally. <bold><italic>Claw</italic></bold> with one row of 13–15 denticles; distally pointed.</p><p><bold><italic>Abdominal terga</italic></bold> (Fig. <xref ref-type="fig" rid="F3">3i, j</xref>). Surface with irregular rows of U-shaped scale bases. Posterior margin of terga: I–VIII with small, short, rounded, transparent spines; IX with longer, acute, triangular, spines.</p><p><bold><italic>Abdominal sterna</italic></bold> (Fig. <xref ref-type="fig" rid="F3">3j</xref>). Posterior margin of sterna: I–VIII smooth, without spines; IX laterally with small, triangular spines.</p><p><bold><italic>Tergalii</italic></bold> (Fig. <xref ref-type="fig" rid="F3">3k, l</xref>). Present on segments I–VII. Skew oval in shape, margin with small denticles intercalating fine, simple setae. Tergalius I as long as length of segment II; tergalius IV as long as segments V and VI combined; tergalius VII slightly longer than segment VIII.</p><p><bold><italic>Paraproct</italic></bold> (Fig. <xref ref-type="fig" rid="F3">3m</xref>). Distally not expanded, with five or six stout, marginal spines. Cercotractor with numerous small, marginal spines.</p><p><bold>Imago. Male.</bold> Unknown.</p></tp:treatment-sec><tp:treatment-sec sec-type="diagnosis" id="SECID0EZYAI"><title>Diagnosis.</title><p><bold>Imago, female.</bold> Following characters differentiate <italic><tp:taxon-name><tp:taxon-name-part taxon-name-part-type="genus" reg="Baetis">Baetis</tp:taxon-name-part> <tp:taxon-name-part taxon-name-part-type="species" reg="procul">procul</tp:taxon-name-part></tp:taxon-name></italic> sp. nov. from <italic><tp:taxon-name><tp:taxon-name-part taxon-name-part-type="genus" reg="Baetis">Baetis</tp:taxon-name-part> <tp:taxon-name-part taxon-name-part-type="species" reg="taiwanensis">taiwanensis</tp:taxon-name-part></tp:taxon-name></italic> Müller-Liebenau, 1985 (<xref ref-type="bibr" rid="B11">Fujitani et al. 2004</xref>: figs 3, 6): hindwing narrower, with anal margin concave; costal process more developed.</p></tp:treatment-sec><tp:treatment-sec sec-type="description" id="SECID0EI2AI"><title>Description.</title><p><bold>Imago, female</bold> (Fig. <xref ref-type="fig" rid="F4">4a–f</xref>). Body length ~3.2 mm, fore wing length ~3.9 mm, hind wing length ~0.5 mm. Head and antennae dark brown. Thorax and abdomen grey-brown. Fore wing with membrane colourless, base of wings slightly brownish; veins brown, covered with very fine setae; pterostigma with four oblique crossveins, mostly nearly complete. Hind wing very small, narrow, anal margin concave; with two nearly parallel, longitudinal veins; costal margin with distinct process in basal ½; veins grey-brown, covered with very fine setae similar to fore wing. Legs grey-brown; femur anteriorly with diffuse reddish brown colour, more developed on foreleg.</p><fig id="F4" position="float" orientation="portrait"><object-id xmlns:xlink="http://www.w3.org/1999/xlink" content-type="doi" xlink:type="simple">10.3897/zookeys.1259.168521.figure4</object-id><object-id xmlns:xlink="http://www.w3.org/1999/xlink" content-type="arpha" xlink:type="simple">D6F1E46D-5C1A-51C8-8354-B146813144AB</object-id><label>Figure 4.</label><caption><p><italic><tp:taxon-name><tp:taxon-name-part taxon-name-part-type="genus" reg="Baetis">Baetis</tp:taxon-name-part> <tp:taxon-name-part taxon-name-part-type="species" reg="procul">procul</tp:taxon-name-part></tp:taxon-name></italic> sp. nov., female imago. a. Habitus, lateral view (arrow: hind wing); b. Habitus, dorsal view; c. Fore leg; d. Wings; e. Hind wing; f. Apex of fore wing. Scale bars: 1 mm (a, b); 200 µm (d); 100 µm (c); 20 µm (e); 10 µm (f).</p></caption><graphic xmlns:xlink="http://www.w3.org/1999/xlink" xlink:href="zookeys-1259-205_article-168521__-g004.jpg" id="oo_1462897.jpg" position="float" orientation="portrait" xlink:type="simple"><uri content-type="original_file" xlink:type="simple">https://binary.pensoft.net/fig/1462897</uri></graphic></fig></tp:treatment-sec><tp:treatment-sec sec-type="Biological aspects" id="SECID0EY5AI"><title>Biological aspects.</title><p>Living in the run of medium fast flowing lowland rivers in algae on stones (Figs <xref ref-type="fig" rid="F36">36c</xref>, <xref ref-type="fig" rid="F37">37b</xref>). Female imagos are laying their eggs under water, probably in algae. When caught by kick-sampling, larvae are always swimming very fast and straight to the next algae or debris to cling on.</p></tp:treatment-sec><tp:treatment-sec sec-type="etymology" id="SECID0EG6AI"><title>Etymology.</title><p>The name <italic>procul</italic>, meaning “far away” or “at a distance” in Latin, refers to the large geographic distance of this new species to other known <italic><tp:taxon-name><tp:taxon-name-part taxon-name-part-type="genus" reg="Baetis">Baetis</tp:taxon-name-part></tp:taxon-name></italic> species (see discussion).</p></tp:treatment-sec><tp:treatment-sec sec-type="distribution" id="SECID0E46AI"><title>Distribution.</title><p>Fiji, Viti Levu (Fig. <xref ref-type="fig" rid="F39">39a</xref>).</p></tp:treatment-sec><tp:treatment-sec><!--Section generated to contain objects referenced in tp:taxon-treatment.--><fig id="F36" position="float" orientation="portrait"><object-id xmlns:xlink="http://www.w3.org/1999/xlink" content-type="doi" xlink:type="simple">10.3897/zookeys.1259.168521.figure36</object-id><object-id xmlns:xlink="http://www.w3.org/1999/xlink" content-type="arpha" xlink:type="simple">C12DCCD0-C2EA-5A3D-B66C-B14732B8875F</object-id><label>Figure 36.</label><caption><p>Habitats. a. Overview map; b, c. Ba River near Outback Hotel (locations A, B; lowland river); d. Savuione River, close to beyond the Savuione waterfall, near Abaca village (location C; mountain river); e. Savuione River, downstream of the waterfall, near Abaca village (location C1; mountain river). For characteristics of locations see Table <xref ref-type="table" rid="T3">3</xref>.</p></caption><graphic xmlns:xlink="http://www.w3.org/1999/xlink" xlink:href="zookeys-1259-205_article-168521__-g036.jpg" id="oo_1462929.jpg" position="float" orientation="portrait" xlink:type="simple"><uri content-type="original_file" xlink:type="simple">https://binary.pensoft.net/fig/1462929</uri></graphic></fig><table-wrap id="T3" position="float" orientation="portrait"><label>Table 3.</label><caption><p>Comparison of main larval characters of <italic><tp:taxon-name><tp:taxon-name-part taxon-name-part-type="genus" reg="Papuanatula">Papuanatula</tp:taxon-name-part></tp:taxon-name></italic> subgenera.</p></caption><table id="TID0EZLBK" rules="all"><tbody><tr><th rowspan="1" colspan="1">Characters</th><th rowspan="1" colspan="1"><tp:taxon-name><tp:taxon-name-part taxon-name-part-type="genus" reg="Papuanatula">Papuanatula</tp:taxon-name-part></tp:taxon-name> s. str.</th><th rowspan="1" colspan="1">
                      <tp:taxon-name>
                        <tp:taxon-name-part taxon-name-part-type="genus" reg="Papuanatula"/>
                        <tp:taxon-name-part taxon-name-part-type="subgenus" reg="Papuafiliola">Papuafiliola</tp:taxon-name-part>
                      </tp:taxon-name>
                    </th><th rowspan="1" colspan="1"><tp:taxon-name><tp:taxon-name-part taxon-name-part-type="genus" reg="Papuanatula"/><tp:taxon-name-part taxon-name-part-type="subgenus" reg="Fijifiliola">Fijifiliola</tp:taxon-name-part></tp:taxon-name> subgen. nov.</th></tr><tr><td rowspan="1" colspan="1">Antenna: distal flagellomeres</td><td rowspan="1" colspan="1">Asymmetrical with brown dots</td><td rowspan="1" colspan="1">Symmetrical without brown dots</td><td rowspan="1" colspan="1">Asymmetrical with brown dots</td></tr><tr><td rowspan="1" colspan="1">Labrum: shape</td><td rowspan="1" colspan="1">widest medially</td><td rowspan="1" colspan="1">widest at base</td><td rowspan="1" colspan="1">widest medially</td></tr><tr><td rowspan="1" colspan="1">Labrum: dorsal submarginal arc</td><td rowspan="1" colspan="1">feathered setae</td><td rowspan="1" colspan="1">few simple setae</td><td rowspan="1" colspan="1">simple setae</td></tr><tr><td rowspan="1" colspan="1">Mandibles: incisor</td><td rowspan="1" colspan="1">blade-like</td><td rowspan="1" colspan="1">
                      not blade-like</td><td rowspan="1" colspan="1">blade-like</td></tr><tr><td rowspan="1" colspan="1">Labial Palp: segment II</td><td rowspan="1" colspan="1">no real protuberance</td><td rowspan="1" colspan="1">narrow, thumb-like protuberance</td><td rowspan="1" colspan="1">short, rounded protuberance</td></tr><tr><td rowspan="1" colspan="1">Femur: setae outer margin</td><td rowspan="1" colspan="1">long, pointed, ciliate</td><td rowspan="1" colspan="1">long, flattened, parallel-sided, apex blunt, not ciliate</td><td rowspan="1" colspan="1">long, flattened, apex usually blunt, not ciliate</td></tr><tr><td rowspan="1" colspan="1">Tibia: anterior row of setae</td><td rowspan="1" colspan="1">long, pointed, ciliate</td><td rowspan="1" colspan="1">similar to femur, not ciliate</td><td rowspan="1" colspan="1">long, fine, simple; not ciliate; 1–2 rows short, stout setae</td></tr><tr><td rowspan="1" colspan="1">Tarsus: distal seta inner margin (length vs. other setae)</td><td rowspan="1" colspan="1">much longer</td><td rowspan="1" colspan="1">
                      not much longer</td><td rowspan="1" colspan="1">much longer</td></tr><tr><td rowspan="1" colspan="1">Paraproct: distal margin</td><td rowspan="1" colspan="1">usually expanded</td><td rowspan="1" colspan="1">
                      not expanded</td><td rowspan="1" colspan="1">usually expanded</td></tr><tr><td rowspan="1" colspan="1">Untypical morphology</td><td rowspan="1" colspan="1"><italic><tp:taxon-name><tp:taxon-name-part taxon-name-part-type="genus" reg="Papuanatula">P.</tp:taxon-name-part> <tp:taxon-name-part taxon-name-part-type="species" reg="normungulata">normungulata</tp:taxon-name-part></tp:taxon-name></italic> (Sulawesi)</td><td rowspan="1" colspan="1">none</td><td rowspan="1" colspan="1"><italic><tp:taxon-name><tp:taxon-name-part taxon-name-part-type="genus" reg="Papuanatula">P.</tp:taxon-name-part> <tp:taxon-name-part taxon-name-part-type="species" reg="crussetae">crussetae</tp:taxon-name-part></tp:taxon-name></italic> sp. nov. <italic><tp:taxon-name><tp:taxon-name-part taxon-name-part-type="genus" reg="Papuanatula">P.</tp:taxon-name-part> <tp:taxon-name-part taxon-name-part-type="species" reg="tenebris">tenebris</tp:taxon-name-part></tp:taxon-name></italic> sp. nov.</td></tr><tr><td rowspan="1" colspan="1">Number of species</td><td rowspan="1" colspan="1">29</td><td rowspan="1" colspan="1">4</td><td rowspan="1" colspan="1">10</td></tr><tr><td rowspan="1" colspan="1">Distribution</td><td rowspan="1" colspan="1">New Guinea, Sulawesi</td><td rowspan="1" colspan="1">New Guinea</td><td rowspan="1" colspan="1">Fiji Islands</td></tr></tbody></table></table-wrap><fig id="F37" position="float" orientation="portrait"><object-id xmlns:xlink="http://www.w3.org/1999/xlink" content-type="doi" xlink:type="simple">10.3897/zookeys.1259.168521.figure37</object-id><object-id xmlns:xlink="http://www.w3.org/1999/xlink" content-type="arpha" xlink:type="simple">6EE46F65-53DA-51E0-9B01-71B8CBF3F068</object-id><label>Figure 37.</label><caption><p>Habitats. a. Creek near Outback Hotel (location D1); b. Sabeto River, near Sabeto (location I; lowland river); c. Biausevu River, near Biausevu (location G); d. Waisila creek, Colo-I-Suva Forest Park (location H). Characteristics of locations see Table <xref ref-type="table" rid="T3">3</xref>.</p></caption><graphic xmlns:xlink="http://www.w3.org/1999/xlink" xlink:href="zookeys-1259-205_article-168521__-g037.jpg" id="oo_1462930.jpg" position="float" orientation="portrait" xlink:type="simple"><uri content-type="original_file" xlink:type="simple">https://binary.pensoft.net/fig/1462930</uri></graphic></fig><fig id="F39" position="float" orientation="portrait"><object-id xmlns:xlink="http://www.w3.org/1999/xlink" content-type="doi" xlink:type="simple">10.3897/zookeys.1259.168521.figure39</object-id><object-id xmlns:xlink="http://www.w3.org/1999/xlink" content-type="arpha" xlink:type="simple">0E710A70-89B2-5CEE-B61F-0F93FCE702F4</object-id><label>Figure 39.</label><caption><p>Distribution of described species. a. <italic><tp:taxon-name><tp:taxon-name-part taxon-name-part-type="genus" reg="Baetis">Baetis</tp:taxon-name-part> <tp:taxon-name-part taxon-name-part-type="species" reg="procul">procul</tp:taxon-name-part></tp:taxon-name></italic> sp. nov. (locations B, I); b. <tp:taxon-name><tp:taxon-name-part taxon-name-part-type="genus" reg="Papuanatula">Papuanatula</tp:taxon-name-part> (<tp:taxon-name-part taxon-name-part-type="subgenus" reg="Fijifiliola">Fijifiliola</tp:taxon-name-part>) <tp:taxon-name-part taxon-name-part-type="species" reg="aji">aji</tp:taxon-name-part></tp:taxon-name> sp. nov. (locations A, B, C, C1, D, E, E1, F, I); c. <tp:taxon-name><tp:taxon-name-part taxon-name-part-type="genus" reg="Papuanatula">Papuanatula</tp:taxon-name-part> (<tp:taxon-name-part taxon-name-part-type="subgenus" reg="Fijifiliola">Fijifiliola</tp:taxon-name-part>) <tp:taxon-name-part taxon-name-part-type="species" reg="aurantica">aurantica</tp:taxon-name-part></tp:taxon-name> sp. nov. (location G); d. <tp:taxon-name><tp:taxon-name-part taxon-name-part-type="genus" reg="Papuanatula">Papuanatula</tp:taxon-name-part> (<tp:taxon-name-part taxon-name-part-type="subgenus" reg="Fijifiliola">Fijifiliola</tp:taxon-name-part>) <tp:taxon-name-part taxon-name-part-type="species" reg="bula">bula</tp:taxon-name-part></tp:taxon-name> sp. nov. (locations D, D1, G, H); e. <tp:taxon-name><tp:taxon-name-part taxon-name-part-type="genus" reg="Papuanatula">Papuanatula</tp:taxon-name-part> (<tp:taxon-name-part taxon-name-part-type="subgenus" reg="Fijifiliola">Fijifiliola</tp:taxon-name-part>) <tp:taxon-name-part taxon-name-part-type="species" reg="claudia">claudia</tp:taxon-name-part></tp:taxon-name> sp. nov., <tp:taxon-name><tp:taxon-name-part taxon-name-part-type="genus" reg="Papuanatula">Papuanatula</tp:taxon-name-part> (<tp:taxon-name-part taxon-name-part-type="subgenus" reg="Fijifiliola">Fijifiliola</tp:taxon-name-part>) <tp:taxon-name-part taxon-name-part-type="species" reg="flowersi">flowersi</tp:taxon-name-part></tp:taxon-name> sp. nov. (locations C, C1); f. <tp:taxon-name><tp:taxon-name-part taxon-name-part-type="genus" reg="Papuanatula">Papuanatula</tp:taxon-name-part> (<tp:taxon-name-part taxon-name-part-type="subgenus" reg="Fijifiliola">Fijifiliola</tp:taxon-name-part>) <tp:taxon-name-part taxon-name-part-type="species" reg="crussetae">crussetae</tp:taxon-name-part></tp:taxon-name> sp. nov. (location C).</p></caption><graphic xmlns:xlink="http://www.w3.org/1999/xlink" xlink:href="zookeys-1259-205_article-168521__-g039.jpg" id="oo_1462932.jpg" position="float" orientation="portrait" xlink:type="simple"><uri content-type="original_file" xlink:type="simple">https://binary.pensoft.net/fig/1462932</uri></graphic></fig></tp:treatment-sec><ref-list><ref id="B11"><mixed-citation xmlns:xlink="http://www.w3.org/1999/xlink" xlink:type="simple"><person-group><name name-style="western"><surname>Fujitani</surname><given-names>T</given-names></name><name name-style="western"><surname>Hirowatari</surname><given-names>T</given-names></name><name name-style="western"><surname>Kobayashi</surname><given-names>N</given-names></name><name name-style="western"><surname>Tanida</surname><given-names>K</given-names></name></person-group> (<year>2004</year>) <article-title>First record of <italic><tp:taxon-name><tp:taxon-name-part taxon-name-part-type="genus">Baetis</tp:taxon-name-part> <tp:taxon-name-part taxon-name-part-type="species">taiwanensis</tp:taxon-name-part></tp:taxon-name></italic> Müller-Liebenau from Japan, with description of the imago and subimago (<tp:taxon-name><tp:taxon-name-part taxon-name-part-type="order">Ephemeroptera</tp:taxon-name-part></tp:taxon-name>: <tp:taxon-name><tp:taxon-name-part taxon-name-part-type="family">Baetidae</tp:taxon-name-part></tp:taxon-name>).</article-title><source>Entomological Science</source><volume>7</volume>(<issue>1</issue>): <fpage>39</fpage>–<lpage>46</lpage>. <ext-link xlink:href="10.1111/j.1479-8298.2003.00045.x" ext-link-type="doi" xlink:type="simple">https://doi.org/10.1111/j.1479-8298.2003.00045.x</ext-link></mixed-citation></ref></ref-list></tp:taxon-treatment>
