# Supplementary material for: ﻿Mayflies of the Fiji Islands (Ephemeroptera)
Source: Zookeys. 2025 Nov 11;1259:205–76. doi: 10.3897/zookeys.1259.168521 (PMC12628001; doi:10.3897/zookeys.1259.168521)
Supplement: XML Treatment for Papuanatula (Fijifiliola) aji [file zookeys.1259.168521-treatment3.xml]

<!DOCTYPE tp:taxon-treatment
  PUBLIC "-//TaxonX//DTD Taxonomic Treatment Publishing DTD v0 20100105//EN" "tax-treatment-NSO.dtd">
<tp:taxon-treatment xmlns:tp="http://www.plazi.org/taxpub"><tp:treatment-meta><kwd-group><label>Taxon classification</label><kwd>
                <named-content content-type="kingdom">Animalia</named-content>
              </kwd><kwd>
                <named-content content-type="order">Ephemeroptera</named-content>
              </kwd><kwd>
                <named-content content-type="family">Baetidae</named-content>
              </kwd></kwd-group><mixed-citation publication-type="journal"><person-group><name><surname>Kaltenbach</surname><given-names>Thomas</given-names></name></person-group><article-title>﻿Mayflies of the Fiji Islands (<tp:taxon-name><tp:taxon-name-part taxon-name-part-type="order">Ephemeroptera</tp:taxon-name-part></tp:taxon-name>)</article-title><source>Zookeys</source><day>11</day><month>11</month><year>2025</year><volume>1259</volume><fpage>205</fpage><lpage>276</lpage><pub-id pub-id-type="doi">10.3897/zookeys.1259.168521</pub-id></mixed-citation></tp:treatment-meta><tp:nomenclature><label>﻿</label><tp:taxon-name><object-id xmlns:xlink="http://www.w3.org/1999/xlink" content-type="arpha" xlink:type="simple">FA2598CA-45AE-547C-A1C4-2BCE52C22212</object-id>
              <tp:taxon-name-part taxon-name-part-type="genus" reg="Papuanatula">Papuanatula</tp:taxon-name-part> (<tp:taxon-name-part taxon-name-part-type="subgenus" reg="Fijifiliola">Fijifiliola</tp:taxon-name-part>) <tp:taxon-name-part taxon-name-part-type="species" reg="aji">aji</tp:taxon-name-part><object-id xmlns:xlink="http://www.w3.org/1999/xlink" content-type="zoobank" xlink:type="simple">https://zoobank.org/78922C63-153A-4499-A1B9-8B3C59E0B714</object-id></tp:taxon-name><tp:taxon-authority>sp. nov.</tp:taxon-authority><xref ref-type="fig" rid="F6">Figs 6</xref><xref ref-type="fig" rid="F7">, 7</xref><xref ref-type="fig" rid="F8">, 8</xref></tp:nomenclature><tp:treatment-sec sec-type="material" id="SECID0E2ICI"><title>Material examined.</title><p><bold><italic>Holotype</italic>.</bold> FIJI • larva; Viti Levu, Ba Prov., Ba Riv., Qerelevu, near Outback Hotel; <named-content xmlns:xlink="http://www.w3.org/1999/xlink" content-type="dwc:verbatimCoordinates" xlink:type="simple"><named-content content-type="geo-json" specific-use="{&#34;type&#34;:&#34;Point&#34;,&#34;coordinates&#34;:[177.751111,-17.626389]}" id="NCID0EJJCI" xlink:type="simple">17°37'35"S, 177°45'04"E</named-content></named-content>; 20 m; 21.x.2024; leg. T. Kaltenbach; on slide; GBIFCH00975845; <named-content xmlns:xlink="http://www.w3.org/1999/xlink" content-type="dwc:institutional_code" xlink:title="Muséum cantonal des Sciences Naturelles, Lausanne, Switzerland" xlink:href="http://grbio.org/institution/musee-zoologique-0" xlink:type="simple">MZL</named-content>. <bold><italic>Paratypes</italic>.</bold> • 25 larvae; same data as holotype; 3 on slides; GBIFCH00975846, GBIFCH00975847, GBIFCH01581944; 22 in alcohol; GBIFCH01581941, GBIFCH01581942, GBIFCH01581943; <named-content xmlns:xlink="http://www.w3.org/1999/xlink" content-type="dwc:institutional_code" xlink:title="Muséum cantonal des Sciences Naturelles, Lausanne, Switzerland" xlink:href="http://grbio.org/institution/musee-zoologique-0" xlink:type="simple">MZL</named-content> • 32 larvae; Viti Levu, Ba Prov., Ba Riv., Qerelevu, near Outback Hotel; <named-content xmlns:xlink="http://www.w3.org/1999/xlink" content-type="dwc:verbatimCoordinates" xlink:type="simple"><named-content content-type="geo-json" specific-use="{&#34;type&#34;:&#34;Point&#34;,&#34;coordinates&#34;:[177.751111,-17.626389]}" id="NCID0E6JCI" xlink:type="simple">17°37'35"S, 177°45'04"E</named-content></named-content>; 20 m; 22.x.2024; leg. T. Kaltenbach; in alcohol; GBIFCH01581960, GBIFCH01581961, GBIFCH01581962, GBIFCH01581963, GBIFCH01582031; <named-content xmlns:xlink="http://www.w3.org/1999/xlink" content-type="dwc:institutional_code" xlink:title="Muséum cantonal des Sciences Naturelles, Lausanne, Switzerland" xlink:href="http://grbio.org/institution/musee-zoologique-0" xlink:type="simple">MZL</named-content> • 22 larvae; Viti Levu, Ba Prov., creek, near Outback Hotel; <named-content xmlns:xlink="http://www.w3.org/1999/xlink" content-type="dwc:verbatimCoordinates" xlink:type="simple"><named-content content-type="geo-json" specific-use="{&#34;type&#34;:&#34;Point&#34;,&#34;coordinates&#34;:[177.758056,-17.636667]}" id="NCID0EMKCI" xlink:type="simple">17°38'12"S, 177°45'29"E</named-content></named-content>; 157 m; 25.x.2024; leg. T. Kaltenbach; in alcohol; GBIFCH01581912, GBIFCH01581916, GBIFCH01581917, GBIFCH01581918; <named-content xmlns:xlink="http://www.w3.org/1999/xlink" content-type="dwc:institutional_code" xlink:title="Muséum cantonal des Sciences Naturelles, Lausanne, Switzerland" xlink:href="http://grbio.org/institution/musee-zoologique-0" xlink:type="simple">MZL</named-content> • 13 larvae; Vanua Levu, Cacaudrove Prov., tributary to Sekawa Riv., near Nakawaga; <named-content xmlns:xlink="http://www.w3.org/1999/xlink" content-type="dwc:verbatimCoordinates" xlink:type="simple"><named-content content-type="geo-json" specific-use="{&#34;type&#34;:&#34;Point&#34;,&#34;coordinates&#34;:[179.334167,-16.665278]}" id="NCID0EZKCI" xlink:type="simple">16°39'55"S, 179°20'03"E</named-content></named-content>; 32 m; 29.x.2024; leg. T. Kaltenbach; in alcohol; GBIFCH01581954, GBIFCH01582016, GBIFCH01582017; <named-content xmlns:xlink="http://www.w3.org/1999/xlink" content-type="dwc:institutional_code" xlink:title="Muséum cantonal des Sciences Naturelles, Lausanne, Switzerland" xlink:href="http://grbio.org/institution/musee-zoologique-0" xlink:type="simple">MZL</named-content> • 4 larvae; Vanua Levu, Cacaudrove Prov., Sekawa Riv., many filamentous algae; near Nakawaga; <named-content xmlns:xlink="http://www.w3.org/1999/xlink" content-type="dwc:verbatimCoordinates" xlink:type="simple"><named-content content-type="geo-json" specific-use="{&#34;type&#34;:&#34;Point&#34;,&#34;coordinates&#34;:[179.333611,-16.665000]}" id="NCID0EGLCI" xlink:type="simple">16°39'54"S, 179°20'01"E</named-content></named-content>; 32 m; 29.x.2024; leg. T. Kaltenbach; in alcohol; GBIFCH01581909, GBIFCH01581910; <named-content xmlns:xlink="http://www.w3.org/1999/xlink" content-type="dwc:institutional_code" xlink:title="Muséum cantonal des Sciences Naturelles, Lausanne, Switzerland" xlink:href="http://grbio.org/institution/musee-zoologique-0" xlink:type="simple">MZL</named-content> • 14 larvae; Vanua Levu, Cacaudrove Prov., Seaqaqa Riv., bridge near Saivou village; <named-content xmlns:xlink="http://www.w3.org/1999/xlink" content-type="dwc:verbatimCoordinates" xlink:type="simple"><named-content content-type="geo-json" specific-use="{&#34;type&#34;:&#34;Point&#34;,&#34;coordinates&#34;:[179.146111,-16.606944]}" id="NCID0ETLCI" xlink:type="simple">16°36'25"S, 179°08'46"E</named-content></named-content>; 80 m; 05.xi.2024; leg. T. Kaltenbach; in alcohol; GBIFCH01581900, GBIFCH01581984, GBIFCH01581985, GBIFCH01581986, GBIFCH01581987; <named-content xmlns:xlink="http://www.w3.org/1999/xlink" content-type="dwc:institutional_code" xlink:title="Muséum cantonal des Sciences Naturelles, Lausanne, Switzerland" xlink:href="http://grbio.org/institution/musee-zoologique-0" xlink:type="simple">MZL</named-content> • 42 larvae; Viti Levu, Ba Prov., Sabeto Riv., near Sabeto; <named-content xmlns:xlink="http://www.w3.org/1999/xlink" content-type="dwc:verbatimCoordinates" xlink:type="simple"><named-content content-type="geo-json" specific-use="{&#34;type&#34;:&#34;Point&#34;,&#34;coordinates&#34;:[177.522500,-17.719167]}" id="NCID0EAMCI" xlink:type="simple">17°43'09"S, 177°31'21"E</named-content></named-content>; 30 m; 17.xi.2024; leg. T. Kaltenbach; in alcohol; GBIFCH01581971, GBIFCH01581973, GBIFCH01581974, GBIFCH01581975, GBIFCH01581976, GBIFCH01581977, GBIFCH01581978, GBIFCH01582027, GBIFCH01582028; <named-content xmlns:xlink="http://www.w3.org/1999/xlink" content-type="dwc:institutional_code" xlink:title="Muséum cantonal des Sciences Naturelles, Lausanne, Switzerland" xlink:href="http://grbio.org/institution/musee-zoologique-0" xlink:type="simple">MZL</named-content> • 1 larva; Viti Levu, Ba Prov., near Abaca village, Savuione Riv., close below Savuione waterfall; <named-content xmlns:xlink="http://www.w3.org/1999/xlink" content-type="dwc:verbatimCoordinates" xlink:type="simple"><named-content content-type="geo-json" specific-use="{&#34;type&#34;:&#34;Point&#34;,&#34;coordinates&#34;:[177.551667,-17.673889]}" id="NCID0ENMCI" xlink:type="simple">17°40'26"S, 177°33'06"E</named-content></named-content>; 690 m; 24.x.2024; leg. T. Kaltenbach; in alcohol; GBIFCH01581939; <named-content xmlns:xlink="http://www.w3.org/1999/xlink" content-type="dwc:institutional_code" xlink:title="Muséum cantonal des Sciences Naturelles, Lausanne, Switzerland" xlink:href="http://grbio.org/institution/musee-zoologique-0" xlink:type="simple">MZL</named-content> • 16 larvae; Viti Levu, Ba Prov., near Abaca village, Savuione Riv.; <named-content xmlns:xlink="http://www.w3.org/1999/xlink" content-type="dwc:verbatimCoordinates" xlink:type="simple"><named-content content-type="geo-json" specific-use="{&#34;type&#34;:&#34;Point&#34;,&#34;coordinates&#34;:[177.541944,-17.668611]}" id="NCID0E1MCI" xlink:type="simple">17°40'07"S, 177°32'31"E</named-content></named-content>; 510 m; 24.x.2024; leg. T. Kaltenbach; 1 on slide; GBIFCH01581928; 15 in alcohol; GBIFCH01581924, GBIFCH01581926, GBIFCH01581927, GBIFCH01582018, GBIFCH01582021, GBIFCH01582022, GBIFCH01582023, GBIFCH01582024, GBIFCH01582025; <named-content xmlns:xlink="http://www.w3.org/1999/xlink" content-type="dwc:institutional_code" xlink:title="Muséum cantonal des Sciences Naturelles, Lausanne, Switzerland" xlink:href="http://grbio.org/institution/musee-zoologique-0" xlink:type="simple">MZL</named-content>.</p></tp:treatment-sec><tp:treatment-sec sec-type="diagnosis" id="SECID0EENCI"><title>Diagnosis.</title><p><bold>Larva</bold>. Following combination of characters distinguishes <italic><tp:taxon-name><tp:taxon-name-part taxon-name-part-type="genus" reg="Papuanatula">P.</tp:taxon-name-part> <tp:taxon-name-part taxon-name-part-type="species" reg="aji">aji</tp:taxon-name-part></tp:taxon-name></italic> sp. nov. from other species of <tp:taxon-name><tp:taxon-name-part taxon-name-part-type="genus" reg="Papuanatula"/><tp:taxon-name-part taxon-name-part-type="subgenus" reg="Fijifiliola">Fijifiliola</tp:taxon-name-part></tp:taxon-name> subgen. nov.: fore protoptera posteromedially with minute spine (Fig. <xref ref-type="fig" rid="F7">7k</xref>); labrum without small process in distomedial emargination; labial palp segment III conical, pointed; abdominal tergum I grey, II, III, VII, and VIII blackish, IV–VI, IX, and X yellowish grey with blackish markings as in Fig. <xref ref-type="fig" rid="F6">6a, b</xref>; femur anteriorly with dark brown hypodermal streak in mediobasal blank (usually developed on fore femur, less on middle femur and absent on hind femur); femur anteriorly with large grey-brown marking in distomedial area, yellowish in subdistal area; paracercus with eight segments.</p><fig id="F6" position="float" orientation="portrait"><object-id xmlns:xlink="http://www.w3.org/1999/xlink" content-type="doi" xlink:type="simple">10.3897/zookeys.1259.168521.figure6</object-id><object-id xmlns:xlink="http://www.w3.org/1999/xlink" content-type="arpha" xlink:type="simple">4D20233B-2774-5D7D-BC3A-536780DC9949</object-id><label>Figure 6.</label><caption><p><tp:taxon-name><tp:taxon-name-part taxon-name-part-type="genus" reg="Papuanatula">Papuanatula</tp:taxon-name-part> (<tp:taxon-name-part taxon-name-part-type="subgenus" reg="Fijifiliola">Fijifiliola</tp:taxon-name-part>) <tp:taxon-name-part taxon-name-part-type="species" reg="aji">aji</tp:taxon-name-part></tp:taxon-name> sp. nov., larva, habitus. a. dorsal view; b. Lateral view; c. Ventral view. Scale bars: 1 mm.</p></caption><graphic xmlns:xlink="http://www.w3.org/1999/xlink" xlink:href="zookeys-1259-205_article-168521__-g006.jpg" id="oo_1462899.jpg" position="float" orientation="portrait" xlink:type="simple"><uri content-type="original_file" xlink:type="simple">https://binary.pensoft.net/fig/1462899</uri></graphic></fig><fig id="F7" position="float" orientation="portrait"><object-id xmlns:xlink="http://www.w3.org/1999/xlink" content-type="doi" xlink:type="simple">10.3897/zookeys.1259.168521.figure7</object-id><object-id xmlns:xlink="http://www.w3.org/1999/xlink" content-type="arpha" xlink:type="simple">62273172-4FD5-501E-9AC4-C6E591988769</object-id><label>Figure 7.</label><caption><p><tp:taxon-name><tp:taxon-name-part taxon-name-part-type="genus" reg="Papuanatula">Papuanatula</tp:taxon-name-part> (<tp:taxon-name-part taxon-name-part-type="subgenus" reg="Fijifiliola">Fijifiliola</tp:taxon-name-part>) <tp:taxon-name-part taxon-name-part-type="species" reg="aji">aji</tp:taxon-name-part></tp:taxon-name> sp. nov., larva. a, b. Labrum; c. Labium; d. Hypopharynx and superlinguae; e. Left mandible; f. Right mandible; g. Maxilla; h. Paracercus; i. Cercus; j. Male mature larva, developing subimaginal gonostylus; k. Fore protoptera, protuberance. Scale bars: 20 µm (a, c–h). 10 µm (b, i–k).</p></caption><graphic xmlns:xlink="http://www.w3.org/1999/xlink" xlink:href="zookeys-1259-205_article-168521__-g007.jpg" id="oo_1462900.jpg" position="float" orientation="portrait" xlink:type="simple"><uri content-type="original_file" xlink:type="simple">https://binary.pensoft.net/fig/1462900</uri></graphic></fig></tp:treatment-sec><tp:treatment-sec sec-type="description" id="SECID0ESSCI"><title>Description.</title><p><bold>Larva</bold> (Figs <xref ref-type="fig" rid="F6">6</xref>–<xref ref-type="fig" rid="F8">8</xref>). Body length 2.8–3.5 mm, cerci ~1.5× body length.</p><p><bold><italic>Colouration</italic></bold> (Figs <xref ref-type="fig" rid="F6">6a–c</xref>, <xref ref-type="fig" rid="F8">8f</xref>). Head and thorax dorsally dark grey with indistinct pattern, fore protoptera grey with dark grey margins. Abdominal tergum I grey, II, III, VII, and VIII blackish, IV–VI, IX, and X yellowish grey with blackish markings as in Fig. <xref ref-type="fig" rid="F6">6a, b</xref>. Thorax and abdomen ventrally grey to reddish grey, sternites VII and VIII darker. Legs grey; femur on anterior side apically, distomedially, and basally dark grey, basal area with large blank and hypodermal streak inside (developed on fore femur, poorly developed on middle femur, absent on hind femur), subdistal area yellowish; femur of all legs on posterior side with brown streak in distomedial area along outer margin. Caudalii grey.</p><p><bold><italic>Head</italic>. <italic>Antenna</italic></bold> (Fig. <xref ref-type="fig" rid="F8">8j</xref>). Length ~1.5× head length. As typical for subgenus.</p><fig id="F8" position="float" orientation="portrait"><object-id xmlns:xlink="http://www.w3.org/1999/xlink" content-type="doi" xlink:type="simple">10.3897/zookeys.1259.168521.figure8</object-id><object-id xmlns:xlink="http://www.w3.org/1999/xlink" content-type="arpha" xlink:type="simple">34DF37F3-FE27-57CA-BD94-914C758DDC2D</object-id><label>Figure 8.</label><caption><p><tp:taxon-name><tp:taxon-name-part taxon-name-part-type="genus" reg="Papuanatula">Papuanatula</tp:taxon-name-part> (<tp:taxon-name-part taxon-name-part-type="subgenus" reg="Fijifiliola">Fijifiliola</tp:taxon-name-part>) <tp:taxon-name-part taxon-name-part-type="species" reg="aji">aji</tp:taxon-name-part></tp:taxon-name> sp. nov., larva. a. Hind leg; b. Femur, outer margin; c. Tibia; d. Tarsus, outer margin; e. Tarsus, claw; f. Abdomen; g. Abdominal terga; h. Paraproct; i. Tergalius IV; j. Head. Scale bars: 100 µm (f, j). 50 µm (a); 10 µm (b–e, g–i).</p></caption><graphic xmlns:xlink="http://www.w3.org/1999/xlink" xlink:href="zookeys-1259-205_article-168521__-g008.jpg" id="oo_1462901.jpg" position="float" orientation="portrait" xlink:type="simple"><uri content-type="original_file" xlink:type="simple">https://binary.pensoft.net/fig/1462901</uri></graphic></fig><p><bold><italic>Labrum</italic></bold> (Fig. <xref ref-type="fig" rid="F7">7a, b</xref>). Length 0.6× maximum width. Distomedial emargination without protuberance. Otherwise, as typical for subgenus.</p><p><bold><italic>Right mandible</italic></bold> (Fig. <xref ref-type="fig" rid="F7">7f</xref>). Margin between prostheca and mola straight, smooth. Otherwise, as typical for subgenus.</p><p><bold><italic>Left mandible</italic></bold> (Fig. <xref ref-type="fig" rid="F7">7e</xref>). Margin between prostheca and mola straight, smooth. Otherwise, as typical for subgenus.</p><p><bold><italic>Hypopharynx and superlinguae</italic></bold> (Fig. <xref ref-type="fig" rid="F7">7d</xref>). As typical for subgenus.</p><p><bold><italic>Maxilla</italic></bold> (Fig. <xref ref-type="fig" rid="F7">7g</xref>). Maxillary palp approx. as long as galea-lacinia; palp segment II ~1.4× longer than segment I. Otherwise, as typical for subgenus.</p><p><bold><italic>Labium</italic></bold> (Fig. <xref ref-type="fig" rid="F7">7c</xref>). Paraglossa with two spine-like setae on inner, distolateral margin. Labial palp with segment I subequal in length to segments II and III combined. Segment II dorsally with row of five spine-like setae near outer, distolateral margin. Segment III conical, pointed, 0.6× length of segment II. Otherwise, as typical for subgenus.</p><p><bold><italic>Legs</italic></bold> (Fig. <xref ref-type="fig" rid="F8">8a–e</xref>). Ratio of leg segments: fore leg 1.0:1.0:0.4:0.2, middle leg 1.1:1.0:0.4:0.2 and hind leg 1.1:1.0:0.4:0.2. <bold><italic>Femur</italic>.</bold> Length ~3 × maximum width. <bold><italic>Tibia</italic>.</bold> With one row of short, blunt setae parallel to row of long, fine, simple setae. <bold><italic>Claw</italic></bold> with one row of 11–14 denticles; one posterior seta. Otherwise, as typical for subgenus.</p><p><bold><italic>Abdomen</italic>. <italic>Terga</italic></bold> (Fig. <xref ref-type="fig" rid="F8">8f, g</xref>). Posterior margin of terga: I smooth, without denticles; II–IX with short, triangular, mostly split denticles.</p><p><bold><italic>Tergalii</italic></bold> (Fig. <xref ref-type="fig" rid="F8">8i</xref>). Elongate oval, rather narrow; tracheation mainly limited to main trunk; margin smooth, with short, fine, simple setae.</p><p><bold><italic>Paraproct</italic></bold> (Fig. <xref ref-type="fig" rid="F8">8h</xref>). Posterior margin with prolongation, with split denticles in distal part.</p><p><bold><italic>Caudalii</italic></bold> (Fig. <xref ref-type="fig" rid="F7">7h, i</xref>). Cerci without swimming setae. Paracercus with 7–10 segments.</p><p><bold><italic>Pose of subimaginal gonostyli under larval cuticle</italic></bold> (Fig. <xref ref-type="fig" rid="F7">7j</xref>). As typical for subgenus. Segment III conical.</p><p><bold>Subimago.</bold> Unknown.</p><p><bold>Imago.</bold> Unknown.</p><p><bold>Egg.</bold> Unknown.</p></tp:treatment-sec><tp:treatment-sec sec-type="Biological aspects" id="SECID0ELADI"><title>Biological aspects.</title><p>By far the most widespread and most frequent <italic><tp:taxon-name><tp:taxon-name-part taxon-name-part-type="genus" reg="Papuanatula">Papuanatula</tp:taxon-name-part></tp:taxon-name></italic> species of Fiji. Larvae usually living in run or riffles of medium fast flowing lowland rivers, sometimes in fast flowing, turbulent mountain rivers (Figs <xref ref-type="fig" rid="F36">36b–e</xref>, <xref ref-type="fig" rid="F37">37a, b</xref>, <xref ref-type="fig" rid="F38">38a–c</xref>). Occurs in more pristine rivers as well as in rivers influenced by human activities.</p></tp:treatment-sec><tp:treatment-sec sec-type="etymology" id="SECID0ENBDI"><title>Etymology.</title><p>The species is dedicated to AJ, the owner of the Outback Hotel, where the type locality is located. He and his family provided great support during our stay and on collection excursions.</p></tp:treatment-sec><tp:treatment-sec sec-type="distribution" id="SECID0ESBDI"><title>Distribution.</title><p>Fiji: Viti Levu, Vanua Levu (Fig. <xref ref-type="fig" rid="F39">39b</xref>).</p></tp:treatment-sec><tp:treatment-sec><!--Section generated to contain objects referenced in tp:taxon-treatment.--><fig id="F36" position="float" orientation="portrait"><object-id xmlns:xlink="http://www.w3.org/1999/xlink" content-type="doi" xlink:type="simple">10.3897/zookeys.1259.168521.figure36</object-id><object-id xmlns:xlink="http://www.w3.org/1999/xlink" content-type="arpha" xlink:type="simple">C12DCCD0-C2EA-5A3D-B66C-B14732B8875F</object-id><label>Figure 36.</label><caption><p>Habitats. a. Overview map; b, c. Ba River near Outback Hotel (locations A, B; lowland river); d. Savuione River, close to beyond the Savuione waterfall, near Abaca village (location C; mountain river); e. Savuione River, downstream of the waterfall, near Abaca village (location C1; mountain river). For characteristics of locations see Table <xref ref-type="table" rid="T3">3</xref>.</p></caption><graphic xmlns:xlink="http://www.w3.org/1999/xlink" xlink:href="zookeys-1259-205_article-168521__-g036.jpg" id="oo_1462929.jpg" position="float" orientation="portrait" xlink:type="simple"><uri content-type="original_file" xlink:type="simple">https://binary.pensoft.net/fig/1462929</uri></graphic></fig><table-wrap id="T3" position="float" orientation="portrait"><label>Table 3.</label><caption><p>Comparison of main larval characters of <italic><tp:taxon-name><tp:taxon-name-part taxon-name-part-type="genus" reg="Papuanatula">Papuanatula</tp:taxon-name-part></tp:taxon-name></italic> subgenera.</p></caption><table id="TID0EZLBK" rules="all"><tbody><tr><th rowspan="1" colspan="1">Characters</th><th rowspan="1" colspan="1"><tp:taxon-name><tp:taxon-name-part taxon-name-part-type="genus" reg="Papuanatula">Papuanatula</tp:taxon-name-part></tp:taxon-name> s. str.</th><th rowspan="1" colspan="1">
                      <tp:taxon-name>
                        <tp:taxon-name-part taxon-name-part-type="genus" reg="Papuanatula"/>
                        <tp:taxon-name-part taxon-name-part-type="subgenus" reg="Papuafiliola">Papuafiliola</tp:taxon-name-part>
                      </tp:taxon-name>
                    </th><th rowspan="1" colspan="1"><tp:taxon-name><tp:taxon-name-part taxon-name-part-type="genus" reg="Papuanatula"/><tp:taxon-name-part taxon-name-part-type="subgenus" reg="Fijifiliola">Fijifiliola</tp:taxon-name-part></tp:taxon-name> subgen. nov.</th></tr><tr><td rowspan="1" colspan="1">Antenna: distal flagellomeres</td><td rowspan="1" colspan="1">Asymmetrical with brown dots</td><td rowspan="1" colspan="1">Symmetrical without brown dots</td><td rowspan="1" colspan="1">Asymmetrical with brown dots</td></tr><tr><td rowspan="1" colspan="1">Labrum: shape</td><td rowspan="1" colspan="1">widest medially</td><td rowspan="1" colspan="1">widest at base</td><td rowspan="1" colspan="1">widest medially</td></tr><tr><td rowspan="1" colspan="1">Labrum: dorsal submarginal arc</td><td rowspan="1" colspan="1">feathered setae</td><td rowspan="1" colspan="1">few simple setae</td><td rowspan="1" colspan="1">simple setae</td></tr><tr><td rowspan="1" colspan="1">Mandibles: incisor</td><td rowspan="1" colspan="1">blade-like</td><td rowspan="1" colspan="1">
                      not blade-like</td><td rowspan="1" colspan="1">blade-like</td></tr><tr><td rowspan="1" colspan="1">Labial Palp: segment II</td><td rowspan="1" colspan="1">no real protuberance</td><td rowspan="1" colspan="1">narrow, thumb-like protuberance</td><td rowspan="1" colspan="1">short, rounded protuberance</td></tr><tr><td rowspan="1" colspan="1">Femur: setae outer margin</td><td rowspan="1" colspan="1">long, pointed, ciliate</td><td rowspan="1" colspan="1">long, flattened, parallel-sided, apex blunt, not ciliate</td><td rowspan="1" colspan="1">long, flattened, apex usually blunt, not ciliate</td></tr><tr><td rowspan="1" colspan="1">Tibia: anterior row of setae</td><td rowspan="1" colspan="1">long, pointed, ciliate</td><td rowspan="1" colspan="1">similar to femur, not ciliate</td><td rowspan="1" colspan="1">long, fine, simple; not ciliate; 1–2 rows short, stout setae</td></tr><tr><td rowspan="1" colspan="1">Tarsus: distal seta inner margin (length vs. other setae)</td><td rowspan="1" colspan="1">much longer</td><td rowspan="1" colspan="1">
                      not much longer</td><td rowspan="1" colspan="1">much longer</td></tr><tr><td rowspan="1" colspan="1">Paraproct: distal margin</td><td rowspan="1" colspan="1">usually expanded</td><td rowspan="1" colspan="1">
                      not expanded</td><td rowspan="1" colspan="1">usually expanded</td></tr><tr><td rowspan="1" colspan="1">Untypical morphology</td><td rowspan="1" colspan="1"><italic><tp:taxon-name><tp:taxon-name-part taxon-name-part-type="genus" reg="Papuanatula">P.</tp:taxon-name-part> <tp:taxon-name-part taxon-name-part-type="species" reg="normungulata">normungulata</tp:taxon-name-part></tp:taxon-name></italic> (Sulawesi)</td><td rowspan="1" colspan="1">none</td><td rowspan="1" colspan="1"><italic><tp:taxon-name><tp:taxon-name-part taxon-name-part-type="genus" reg="Papuanatula">P.</tp:taxon-name-part> <tp:taxon-name-part taxon-name-part-type="species" reg="crussetae">crussetae</tp:taxon-name-part></tp:taxon-name></italic> sp. nov. <italic><tp:taxon-name><tp:taxon-name-part taxon-name-part-type="genus" reg="Papuanatula">P.</tp:taxon-name-part> <tp:taxon-name-part taxon-name-part-type="species" reg="tenebris">tenebris</tp:taxon-name-part></tp:taxon-name></italic> sp. nov.</td></tr><tr><td rowspan="1" colspan="1">Number of species</td><td rowspan="1" colspan="1">29</td><td rowspan="1" colspan="1">4</td><td rowspan="1" colspan="1">10</td></tr><tr><td rowspan="1" colspan="1">Distribution</td><td rowspan="1" colspan="1">New Guinea, Sulawesi</td><td rowspan="1" colspan="1">New Guinea</td><td rowspan="1" colspan="1">Fiji Islands</td></tr></tbody></table></table-wrap><fig id="F37" position="float" orientation="portrait"><object-id xmlns:xlink="http://www.w3.org/1999/xlink" content-type="doi" xlink:type="simple">10.3897/zookeys.1259.168521.figure37</object-id><object-id xmlns:xlink="http://www.w3.org/1999/xlink" content-type="arpha" xlink:type="simple">6EE46F65-53DA-51E0-9B01-71B8CBF3F068</object-id><label>Figure 37.</label><caption><p>Habitats. a. Creek near Outback Hotel (location D1); b. Sabeto River, near Sabeto (location I; lowland river); c. Biausevu River, near Biausevu (location G); d. Waisila creek, Colo-I-Suva Forest Park (location H). Characteristics of locations see Table <xref ref-type="table" rid="T3">3</xref>.</p></caption><graphic xmlns:xlink="http://www.w3.org/1999/xlink" xlink:href="zookeys-1259-205_article-168521__-g037.jpg" id="oo_1462930.jpg" position="float" orientation="portrait" xlink:type="simple"><uri content-type="original_file" xlink:type="simple">https://binary.pensoft.net/fig/1462930</uri></graphic></fig><fig id="F38" position="float" orientation="portrait"><object-id xmlns:xlink="http://www.w3.org/1999/xlink" content-type="doi" xlink:type="simple">10.3897/zookeys.1259.168521.figure38</object-id><object-id xmlns:xlink="http://www.w3.org/1999/xlink" content-type="arpha" xlink:type="simple">FBE9EC3C-71DA-58B7-9D48-D1D439806A96</object-id><label>Figure 38.</label><caption><p>Habitats. a. Tributary to Sekawa River, near Nakawaga (location E; clean lowland river); b. Sekawa River near Nakawaga (location E1; lowland river, disturbed by human activities; many filamentous green algae); c. Seaqaqa River, bridge near Saivou (location F). Characteristics of locations see Table <xref ref-type="table" rid="T3">3</xref>.</p></caption><graphic xmlns:xlink="http://www.w3.org/1999/xlink" xlink:href="zookeys-1259-205_article-168521__-g038.jpg" id="oo_1462931.jpg" position="float" orientation="portrait" xlink:type="simple"><uri content-type="original_file" xlink:type="simple">https://binary.pensoft.net/fig/1462931</uri></graphic></fig><fig id="F39" position="float" orientation="portrait"><object-id xmlns:xlink="http://www.w3.org/1999/xlink" content-type="doi" xlink:type="simple">10.3897/zookeys.1259.168521.figure39</object-id><object-id xmlns:xlink="http://www.w3.org/1999/xlink" content-type="arpha" xlink:type="simple">0E710A70-89B2-5CEE-B61F-0F93FCE702F4</object-id><label>Figure 39.</label><caption><p>Distribution of described species. a. <italic><tp:taxon-name><tp:taxon-name-part taxon-name-part-type="genus" reg="Baetis">Baetis</tp:taxon-name-part> <tp:taxon-name-part taxon-name-part-type="species" reg="procul">procul</tp:taxon-name-part></tp:taxon-name></italic> sp. nov. (locations B, I); b. <tp:taxon-name><tp:taxon-name-part taxon-name-part-type="genus" reg="Papuanatula">Papuanatula</tp:taxon-name-part> (<tp:taxon-name-part taxon-name-part-type="subgenus" reg="Fijifiliola">Fijifiliola</tp:taxon-name-part>) <tp:taxon-name-part taxon-name-part-type="species" reg="aji">aji</tp:taxon-name-part></tp:taxon-name> sp. nov. (locations A, B, C, C1, D, E, E1, F, I); c. <tp:taxon-name><tp:taxon-name-part taxon-name-part-type="genus" reg="Papuanatula">Papuanatula</tp:taxon-name-part> (<tp:taxon-name-part taxon-name-part-type="subgenus" reg="Fijifiliola">Fijifiliola</tp:taxon-name-part>) <tp:taxon-name-part taxon-name-part-type="species" reg="aurantica">aurantica</tp:taxon-name-part></tp:taxon-name> sp. nov. (location G); d. <tp:taxon-name><tp:taxon-name-part taxon-name-part-type="genus" reg="Papuanatula">Papuanatula</tp:taxon-name-part> (<tp:taxon-name-part taxon-name-part-type="subgenus" reg="Fijifiliola">Fijifiliola</tp:taxon-name-part>) <tp:taxon-name-part taxon-name-part-type="species" reg="bula">bula</tp:taxon-name-part></tp:taxon-name> sp. nov. (locations D, D1, G, H); e. <tp:taxon-name><tp:taxon-name-part taxon-name-part-type="genus" reg="Papuanatula">Papuanatula</tp:taxon-name-part> (<tp:taxon-name-part taxon-name-part-type="subgenus" reg="Fijifiliola">Fijifiliola</tp:taxon-name-part>) <tp:taxon-name-part taxon-name-part-type="species" reg="claudia">claudia</tp:taxon-name-part></tp:taxon-name> sp. nov., <tp:taxon-name><tp:taxon-name-part taxon-name-part-type="genus" reg="Papuanatula">Papuanatula</tp:taxon-name-part> (<tp:taxon-name-part taxon-name-part-type="subgenus" reg="Fijifiliola">Fijifiliola</tp:taxon-name-part>) <tp:taxon-name-part taxon-name-part-type="species" reg="flowersi">flowersi</tp:taxon-name-part></tp:taxon-name> sp. nov. (locations C, C1); f. <tp:taxon-name><tp:taxon-name-part taxon-name-part-type="genus" reg="Papuanatula">Papuanatula</tp:taxon-name-part> (<tp:taxon-name-part taxon-name-part-type="subgenus" reg="Fijifiliola">Fijifiliola</tp:taxon-name-part>) <tp:taxon-name-part taxon-name-part-type="species" reg="crussetae">crussetae</tp:taxon-name-part></tp:taxon-name> sp. nov. (location C).</p></caption><graphic xmlns:xlink="http://www.w3.org/1999/xlink" xlink:href="zookeys-1259-205_article-168521__-g039.jpg" id="oo_1462932.jpg" position="float" orientation="portrait" xlink:type="simple"><uri content-type="original_file" xlink:type="simple">https://binary.pensoft.net/fig/1462932</uri></graphic></fig></tp:treatment-sec></tp:taxon-treatment>
