# Supplementary material for: ﻿Mayflies of the Fiji Islands (Ephemeroptera)
Source: Zookeys. 2025 Nov 11;1259:205–76. doi: 10.3897/zookeys.1259.168521 (PMC12628001; doi:10.3897/zookeys.1259.168521)
Supplement: XML Treatment for Papuanatula (Fijifiliola) crussetae [file zookeys.1259.168521-treatment7.xml]

<!DOCTYPE tp:taxon-treatment
  PUBLIC "-//TaxonX//DTD Taxonomic Treatment Publishing DTD v0 20100105//EN" "tax-treatment-NSO.dtd">
<tp:taxon-treatment xmlns:tp="http://www.plazi.org/taxpub"><tp:treatment-meta><kwd-group><label>Taxon classification</label><kwd>
                <named-content content-type="kingdom">Animalia</named-content>
              </kwd><kwd>
                <named-content content-type="order">Ephemeroptera</named-content>
              </kwd><kwd>
                <named-content content-type="family">Baetidae</named-content>
              </kwd></kwd-group><mixed-citation publication-type="journal"><person-group><name><surname>Kaltenbach</surname><given-names>Thomas</given-names></name></person-group><article-title>﻿Mayflies of the Fiji Islands (<tp:taxon-name><tp:taxon-name-part taxon-name-part-type="order">Ephemeroptera</tp:taxon-name-part></tp:taxon-name>)</article-title><source>Zookeys</source><day>11</day><month>11</month><year>2025</year><volume>1259</volume><fpage>205</fpage><lpage>276</lpage><pub-id pub-id-type="doi">10.3897/zookeys.1259.168521</pub-id></mixed-citation></tp:treatment-meta><tp:nomenclature><label>﻿</label><tp:taxon-name><object-id xmlns:xlink="http://www.w3.org/1999/xlink" content-type="arpha" xlink:type="simple">648B9C5E-C7EB-586E-A028-5FE183F0080A</object-id>
              <tp:taxon-name-part taxon-name-part-type="genus" reg="Papuanatula">Papuanatula</tp:taxon-name-part> (<tp:taxon-name-part taxon-name-part-type="subgenus" reg="Fijifiliola">Fijifiliola</tp:taxon-name-part>) <tp:taxon-name-part taxon-name-part-type="species" reg="crussetae">crussetae</tp:taxon-name-part><object-id xmlns:xlink="http://www.w3.org/1999/xlink" content-type="zoobank" xlink:type="simple">https://zoobank.org/036A1BF5-4D13-43D1-A3FC-3FA2C1289BF9</object-id></tp:taxon-name><tp:taxon-authority>sp. nov.</tp:taxon-authority><xref ref-type="fig" rid="F18">Figs 18</xref><xref ref-type="fig" rid="F19">, 19</xref><xref ref-type="fig" rid="F20">, 20</xref></tp:nomenclature><tp:treatment-sec sec-type="material" id="SECID0ERMBK"><title>Material examined.</title><p><bold><italic>Holotype</italic>.</bold> FIJI • larva; Viti Levu, Ba Prov., near Abaca village, Savuione Riv., close below Savuione waterfall; <named-content xmlns:xlink="http://www.w3.org/1999/xlink" content-type="dwc:verbatimCoordinates" xlink:type="simple"><named-content content-type="geo-json" specific-use="{&#34;type&#34;:&#34;Point&#34;,&#34;coordinates&#34;:[177.551667,-17.673889]}" id="NCID0E6MBK" xlink:type="simple">17°40'26"S, 177°33'06"E</named-content></named-content>; 690 m; 24.x.2024; leg. T. Kaltenbach; on slides; GBIFCH01581936, GBIFCH01582032; <named-content xmlns:xlink="http://www.w3.org/1999/xlink" content-type="dwc:institutional_code" xlink:title="Muséum cantonal des Sciences Naturelles, Lausanne, Switzerland" xlink:href="http://grbio.org/institution/musee-zoologique-0" xlink:type="simple">MZL</named-content>.</p></tp:treatment-sec><tp:treatment-sec sec-type="diagnosis" id="SECID0EJNBK"><title>Diagnosis.</title><p><bold>Larva</bold>. Following combination of characters distinguishes <italic><tp:taxon-name><tp:taxon-name-part taxon-name-part-type="genus" reg="Papuanatula">P.</tp:taxon-name-part> <tp:taxon-name-part taxon-name-part-type="species" reg="crussetae">crussetae</tp:taxon-name-part></tp:taxon-name></italic> sp. nov. from other species of <tp:taxon-name><tp:taxon-name-part taxon-name-part-type="genus" reg="Papuanatula"/><tp:taxon-name-part taxon-name-part-type="subgenus" reg="Fijifiliola">Fijifiliola</tp:taxon-name-part></tp:taxon-name> subgen. nov.: femur with irregular row of medium to long, spine-like setae at outer margin; tibia with irregular row of medium, spine-like setae parallel to row of long, fine, simple setae; distalmost seta at inner margin of tarsus not much longer than other setae; claw with one row of 16–19 denticles; tergalii in large middle part brown; paracercus with five segments.</p></tp:treatment-sec><tp:treatment-sec sec-type="description" id="SECID0ERQBK"><title>Description.</title><p><bold>Larva</bold> (Figs <xref ref-type="fig" rid="F18">18</xref>–<xref ref-type="fig" rid="F20">20</xref>). Body length 4.7 mm, cerci longer than body length.</p><p><bold><italic>Colouration</italic></bold> (Fig. <xref ref-type="fig" rid="F18">18a–c</xref>). Head and thorax dorsally dark grey-brown with indistinct grey pattern; abdomen dorsally dark grey-brown to reddish brown, darker in middle part and laterally, terga IX and X brighter. Legs dark grey; femur on anterior side in basal ½ with large, dark brown, hypodermal, oval marking in large blank, distomedially reddish brown. Thorax ventrally off-white, abdomen ventrally yellowish grey. Caudalii grey.</p><fig id="F18" position="float" orientation="portrait"><object-id xmlns:xlink="http://www.w3.org/1999/xlink" content-type="doi" xlink:type="simple">10.3897/zookeys.1259.168521.figure18</object-id><object-id xmlns:xlink="http://www.w3.org/1999/xlink" content-type="arpha" xlink:type="simple">9B62F0B8-DD3A-5367-AD3A-0DB5C310F7A5</object-id><label>Figure 18.</label><caption><p><tp:taxon-name><tp:taxon-name-part taxon-name-part-type="genus" reg="Papuanatula">Papuanatula</tp:taxon-name-part> (<tp:taxon-name-part taxon-name-part-type="subgenus" reg="Fijifiliola">Fijifiliola</tp:taxon-name-part>) <tp:taxon-name-part taxon-name-part-type="species" reg="crussetae">crussetae</tp:taxon-name-part></tp:taxon-name> sp. nov., larva, habitus. a. Dorsal view; b. Lateral view; c. Ventral view. Scale bars: 1 mm.</p></caption><graphic xmlns:xlink="http://www.w3.org/1999/xlink" xlink:href="zookeys-1259-205_article-168521__-g018.jpg" id="oo_1462911.jpg" position="float" orientation="portrait" xlink:type="simple"><uri content-type="original_file" xlink:type="simple">https://binary.pensoft.net/fig/1462911</uri></graphic></fig><p><bold><italic>Head</italic>. <italic>Antenna</italic></bold> (Fig. <xref ref-type="fig" rid="F19">19h</xref>). Length ~1.5× head length. As typical for subgenus.</p><fig id="F19" position="float" orientation="portrait"><object-id xmlns:xlink="http://www.w3.org/1999/xlink" content-type="doi" xlink:type="simple">10.3897/zookeys.1259.168521.figure19</object-id><object-id xmlns:xlink="http://www.w3.org/1999/xlink" content-type="arpha" xlink:type="simple">731030E5-D83E-5122-BC5A-302A4EE297E6</object-id><label>Figure 19.</label><caption><p><tp:taxon-name><tp:taxon-name-part taxon-name-part-type="genus" reg="Papuanatula">Papuanatula</tp:taxon-name-part> (<tp:taxon-name-part taxon-name-part-type="subgenus" reg="Fijifiliola">Fijifiliola</tp:taxon-name-part>) <tp:taxon-name-part taxon-name-part-type="species" reg="crussetae">crussetae</tp:taxon-name-part></tp:taxon-name> sp. nov., larva. a, b. Labrum; c. Labium; d. Hypopharynx and superlinguae; e. Left mandible; f. Right mandible; g. Maxilla; h. Head; i. Paracercus; j. Cercus. Scale bars: 100 µm (h); 20 µm (a, c–g, i); 10 µm (b, j).</p></caption><graphic xmlns:xlink="http://www.w3.org/1999/xlink" xlink:href="zookeys-1259-205_article-168521__-g019.jpg" id="oo_1462912.jpg" position="float" orientation="portrait" xlink:type="simple"><uri content-type="original_file" xlink:type="simple">https://binary.pensoft.net/fig/1462912</uri></graphic></fig><fig id="F20" position="float" orientation="portrait"><object-id xmlns:xlink="http://www.w3.org/1999/xlink" content-type="doi" xlink:type="simple">10.3897/zookeys.1259.168521.figure20</object-id><object-id xmlns:xlink="http://www.w3.org/1999/xlink" content-type="arpha" xlink:type="simple">356198B9-AD2C-54CF-AE44-6A712661A119</object-id><label>Figure 20.</label><caption><p><tp:taxon-name><tp:taxon-name-part taxon-name-part-type="genus" reg="Papuanatula">Papuanatula</tp:taxon-name-part> (<tp:taxon-name-part taxon-name-part-type="subgenus" reg="Fijifiliola">Fijifiliola</tp:taxon-name-part>) <tp:taxon-name-part taxon-name-part-type="species" reg="crussetae">crussetae</tp:taxon-name-part></tp:taxon-name> sp. nov., larva. a. Middle leg; b. Femur, outer margin; c. Femur, inner margin; d. Tibia, outer margin; e. Tibia, inner margin; f. Tarsus, outer margin; g. Tarsus, inner margin; h. Claw (arrow: posterior seta); i. Abdomen; j. Abdominal terga; k. Paraproct; l, m. Tergalius VI. Scale bars: 100 µm (i); 50 µm (a, l); 10 µm (b–h, j, k, m).</p></caption><graphic xmlns:xlink="http://www.w3.org/1999/xlink" xlink:href="zookeys-1259-205_article-168521__-g020.jpg" id="oo_1462913.jpg" position="float" orientation="portrait" xlink:type="simple"><uri content-type="original_file" xlink:type="simple">https://binary.pensoft.net/fig/1462913</uri></graphic></fig><p><bold><italic>Labrum</italic></bold> (Fig. <xref ref-type="fig" rid="F19">19a, b</xref>). Length 0.7× maximum width. Otherwise, as typical for subgenus.</p><p><bold><italic>Right mandible</italic></bold> (Fig. <xref ref-type="fig" rid="F19">19f</xref>). Margin between prostheca and mola straight, with few minute denticles. Otherwise, as typical for subgenus.</p><p><bold><italic>Left mandible</italic></bold> (Fig. <xref ref-type="fig" rid="F19">19e</xref>). Margin between prostheca and mola slightly convex, with few minute denticles. Otherwise, as typical for subgenus.</p><p><bold><italic>Hypopharynx and superlinguae</italic></bold> (Fig. <xref ref-type="fig" rid="F19">19d</xref>). As typical for subgenus.</p><p><bold><italic>Maxilla</italic></bold> (Fig. <xref ref-type="fig" rid="F19">19g</xref>). Maxillary palp approx. as long as galea-lacinia; palp segment II ~1.2× longer than segment I. Otherwise, as typical for subgenus.</p><p><bold><italic>Labium</italic></bold> (Fig. <xref ref-type="fig" rid="F19">19c</xref>). Paraglossa with two spine-like setae on inner, distolateral margin. Labial palp with segment I subequal to length of segments II and III combined. Segment II dorsally with row of six spine-like setae near outer, distolateral margin. Segment III slightly pentagonal, 0.8× length of segment II. Otherwise, as typical for subgenus.</p><p><bold><italic>Legs</italic></bold> (Fig. <xref ref-type="fig" rid="F20">20a–g</xref>). Ratio of leg segments: fore leg 1.2:1.0:0.5:0.2, middle leg 1.2:1.0:0.4:0.2 and hind leg 1.2:1.0:0.5:0.2. <bold><italic>Femur</italic></bold>. Length ~2.2× maximum width on foreleg, other legs ~2.5×. Outer margin with irregular row of medium to long, spine-like setae. Short, pointed, spine-like setae along ventral margin. <bold><italic>Tibia</italic>.</bold> With irregular row of short to medium, spine-like setae parallel to row of long, fine, simple setae. <bold><italic>Tarsus</italic>.</bold> Outer margin with irregular row of short to medium, spine-like setae parallel to row of long, fine, simple setae, similar to tibia. Distalmost seta at inner margin not much longer than other setae. <bold><italic>Claw</italic></bold> with one row of 16–19 denticles; one or two posterior setae. Otherwise, as typical for subgenus.</p><p><bold><italic>Abdomen</italic>. <italic>Terga</italic></bold> (Fig. <xref ref-type="fig" rid="F20">20i, j</xref>). Posterior margin of terga: I smooth, without denticles; II–IX with triangular denticles.</p><p><bold><italic>Tergalii</italic></bold> (Fig. <xref ref-type="fig" rid="F20">20l, m</xref>). Wide skewed oval in shape; tracheation well-developed, reaching margins, brown; scattered brown hypodermal pigmentation in large middle part. Margin with minute denticles and medium, fine, simple setae.</p><p><bold><italic>Paraproct</italic></bold> (Fig. <xref ref-type="fig" rid="F20">20k</xref>). Posterior margin without prolongation, smooth, without denticles. Cercotractor without denticles.</p><p><bold><italic>Caudalii</italic></bold> (Fig. <xref ref-type="fig" rid="F19">19i, j</xref>). Cerci without swimming setae. Paracercus with five segments.</p><p><bold><italic>Pose of subimaginal gonostyli under larval cuticle</italic>.</bold> Unknown.</p><p><bold>Subimago.</bold> Unknown.</p><p><bold>Imago.</bold> Unknown.</p><p><bold>Egg.</bold> Unknown.</p></tp:treatment-sec><tp:treatment-sec sec-type="Biological aspects" id="SECID0EW6BK"><title>Biological aspects.</title><p>Local species; larvae living in run of fast flowing, turbulent mountain rivers with pristine water (Fig. <xref ref-type="fig" rid="F36">36d</xref>).</p></tp:treatment-sec><tp:treatment-sec sec-type="etymology" id="SECID0EJACK"><title>Etymology.</title><p>The species name is based on the Latin words crus and setae, meaning leg bristles, referring to the extraordinary setation of the legs.</p></tp:treatment-sec><tp:treatment-sec sec-type="distribution" id="SECID0EOACK"><title>Distribution.</title><p>Fiji: Viti Levu (Fig. <xref ref-type="fig" rid="F39">39f</xref>).</p></tp:treatment-sec><tp:treatment-sec><!--Section generated to contain objects referenced in tp:taxon-treatment.--><fig id="F36" position="float" orientation="portrait"><object-id xmlns:xlink="http://www.w3.org/1999/xlink" content-type="doi" xlink:type="simple">10.3897/zookeys.1259.168521.figure36</object-id><object-id xmlns:xlink="http://www.w3.org/1999/xlink" content-type="arpha" xlink:type="simple">C12DCCD0-C2EA-5A3D-B66C-B14732B8875F</object-id><label>Figure 36.</label><caption><p>Habitats. a. Overview map; b, c. Ba River near Outback Hotel (locations A, B; lowland river); d. Savuione River, close to beyond the Savuione waterfall, near Abaca village (location C; mountain river); e. Savuione River, downstream of the waterfall, near Abaca village (location C1; mountain river). For characteristics of locations see Table <xref ref-type="table" rid="T3">3</xref>.</p></caption><graphic xmlns:xlink="http://www.w3.org/1999/xlink" xlink:href="zookeys-1259-205_article-168521__-g036.jpg" id="oo_1462929.jpg" position="float" orientation="portrait" xlink:type="simple"><uri content-type="original_file" xlink:type="simple">https://binary.pensoft.net/fig/1462929</uri></graphic></fig><table-wrap id="T3" position="float" orientation="portrait"><label>Table 3.</label><caption><p>Comparison of main larval characters of <italic><tp:taxon-name><tp:taxon-name-part taxon-name-part-type="genus" reg="Papuanatula">Papuanatula</tp:taxon-name-part></tp:taxon-name></italic> subgenera.</p></caption><table id="TID0EZLBK" rules="all"><tbody><tr><th rowspan="1" colspan="1">Characters</th><th rowspan="1" colspan="1"><tp:taxon-name><tp:taxon-name-part taxon-name-part-type="genus" reg="Papuanatula">Papuanatula</tp:taxon-name-part></tp:taxon-name> s. str.</th><th rowspan="1" colspan="1">
                      <tp:taxon-name>
                        <tp:taxon-name-part taxon-name-part-type="genus" reg="Papuanatula"/>
                        <tp:taxon-name-part taxon-name-part-type="subgenus" reg="Papuafiliola">Papuafiliola</tp:taxon-name-part>
                      </tp:taxon-name>
                    </th><th rowspan="1" colspan="1"><tp:taxon-name><tp:taxon-name-part taxon-name-part-type="genus" reg="Papuanatula"/><tp:taxon-name-part taxon-name-part-type="subgenus" reg="Fijifiliola">Fijifiliola</tp:taxon-name-part></tp:taxon-name> subgen. nov.</th></tr><tr><td rowspan="1" colspan="1">Antenna: distal flagellomeres</td><td rowspan="1" colspan="1">Asymmetrical with brown dots</td><td rowspan="1" colspan="1">Symmetrical without brown dots</td><td rowspan="1" colspan="1">Asymmetrical with brown dots</td></tr><tr><td rowspan="1" colspan="1">Labrum: shape</td><td rowspan="1" colspan="1">widest medially</td><td rowspan="1" colspan="1">widest at base</td><td rowspan="1" colspan="1">widest medially</td></tr><tr><td rowspan="1" colspan="1">Labrum: dorsal submarginal arc</td><td rowspan="1" colspan="1">feathered setae</td><td rowspan="1" colspan="1">few simple setae</td><td rowspan="1" colspan="1">simple setae</td></tr><tr><td rowspan="1" colspan="1">Mandibles: incisor</td><td rowspan="1" colspan="1">blade-like</td><td rowspan="1" colspan="1">
                      not blade-like</td><td rowspan="1" colspan="1">blade-like</td></tr><tr><td rowspan="1" colspan="1">Labial Palp: segment II</td><td rowspan="1" colspan="1">no real protuberance</td><td rowspan="1" colspan="1">narrow, thumb-like protuberance</td><td rowspan="1" colspan="1">short, rounded protuberance</td></tr><tr><td rowspan="1" colspan="1">Femur: setae outer margin</td><td rowspan="1" colspan="1">long, pointed, ciliate</td><td rowspan="1" colspan="1">long, flattened, parallel-sided, apex blunt, not ciliate</td><td rowspan="1" colspan="1">long, flattened, apex usually blunt, not ciliate</td></tr><tr><td rowspan="1" colspan="1">Tibia: anterior row of setae</td><td rowspan="1" colspan="1">long, pointed, ciliate</td><td rowspan="1" colspan="1">similar to femur, not ciliate</td><td rowspan="1" colspan="1">long, fine, simple; not ciliate; 1–2 rows short, stout setae</td></tr><tr><td rowspan="1" colspan="1">Tarsus: distal seta inner margin (length vs. other setae)</td><td rowspan="1" colspan="1">much longer</td><td rowspan="1" colspan="1">
                      not much longer</td><td rowspan="1" colspan="1">much longer</td></tr><tr><td rowspan="1" colspan="1">Paraproct: distal margin</td><td rowspan="1" colspan="1">usually expanded</td><td rowspan="1" colspan="1">
                      not expanded</td><td rowspan="1" colspan="1">usually expanded</td></tr><tr><td rowspan="1" colspan="1">Untypical morphology</td><td rowspan="1" colspan="1"><italic><tp:taxon-name><tp:taxon-name-part taxon-name-part-type="genus" reg="Papuanatula">P.</tp:taxon-name-part> <tp:taxon-name-part taxon-name-part-type="species" reg="normungulata">normungulata</tp:taxon-name-part></tp:taxon-name></italic> (Sulawesi)</td><td rowspan="1" colspan="1">none</td><td rowspan="1" colspan="1"><italic><tp:taxon-name><tp:taxon-name-part taxon-name-part-type="genus" reg="Papuanatula">P.</tp:taxon-name-part> <tp:taxon-name-part taxon-name-part-type="species" reg="crussetae">crussetae</tp:taxon-name-part></tp:taxon-name></italic> sp. nov. <italic><tp:taxon-name><tp:taxon-name-part taxon-name-part-type="genus" reg="Papuanatula">P.</tp:taxon-name-part> <tp:taxon-name-part taxon-name-part-type="species" reg="tenebris">tenebris</tp:taxon-name-part></tp:taxon-name></italic> sp. nov.</td></tr><tr><td rowspan="1" colspan="1">Number of species</td><td rowspan="1" colspan="1">29</td><td rowspan="1" colspan="1">4</td><td rowspan="1" colspan="1">10</td></tr><tr><td rowspan="1" colspan="1">Distribution</td><td rowspan="1" colspan="1">New Guinea, Sulawesi</td><td rowspan="1" colspan="1">New Guinea</td><td rowspan="1" colspan="1">Fiji Islands</td></tr></tbody></table></table-wrap><fig id="F39" position="float" orientation="portrait"><object-id xmlns:xlink="http://www.w3.org/1999/xlink" content-type="doi" xlink:type="simple">10.3897/zookeys.1259.168521.figure39</object-id><object-id xmlns:xlink="http://www.w3.org/1999/xlink" content-type="arpha" xlink:type="simple">0E710A70-89B2-5CEE-B61F-0F93FCE702F4</object-id><label>Figure 39.</label><caption><p>Distribution of described species. a. <italic><tp:taxon-name><tp:taxon-name-part taxon-name-part-type="genus" reg="Baetis">Baetis</tp:taxon-name-part> <tp:taxon-name-part taxon-name-part-type="species" reg="procul">procul</tp:taxon-name-part></tp:taxon-name></italic> sp. nov. (locations B, I); b. <tp:taxon-name><tp:taxon-name-part taxon-name-part-type="genus" reg="Papuanatula">Papuanatula</tp:taxon-name-part> (<tp:taxon-name-part taxon-name-part-type="subgenus" reg="Fijifiliola">Fijifiliola</tp:taxon-name-part>) <tp:taxon-name-part taxon-name-part-type="species" reg="aji">aji</tp:taxon-name-part></tp:taxon-name> sp. nov. (locations A, B, C, C1, D, E, E1, F, I); c. <tp:taxon-name><tp:taxon-name-part taxon-name-part-type="genus" reg="Papuanatula">Papuanatula</tp:taxon-name-part> (<tp:taxon-name-part taxon-name-part-type="subgenus" reg="Fijifiliola">Fijifiliola</tp:taxon-name-part>) <tp:taxon-name-part taxon-name-part-type="species" reg="aurantica">aurantica</tp:taxon-name-part></tp:taxon-name> sp. nov. (location G); d. <tp:taxon-name><tp:taxon-name-part taxon-name-part-type="genus" reg="Papuanatula">Papuanatula</tp:taxon-name-part> (<tp:taxon-name-part taxon-name-part-type="subgenus" reg="Fijifiliola">Fijifiliola</tp:taxon-name-part>) <tp:taxon-name-part taxon-name-part-type="species" reg="bula">bula</tp:taxon-name-part></tp:taxon-name> sp. nov. (locations D, D1, G, H); e. <tp:taxon-name><tp:taxon-name-part taxon-name-part-type="genus" reg="Papuanatula">Papuanatula</tp:taxon-name-part> (<tp:taxon-name-part taxon-name-part-type="subgenus" reg="Fijifiliola">Fijifiliola</tp:taxon-name-part>) <tp:taxon-name-part taxon-name-part-type="species" reg="claudia">claudia</tp:taxon-name-part></tp:taxon-name> sp. nov., <tp:taxon-name><tp:taxon-name-part taxon-name-part-type="genus" reg="Papuanatula">Papuanatula</tp:taxon-name-part> (<tp:taxon-name-part taxon-name-part-type="subgenus" reg="Fijifiliola">Fijifiliola</tp:taxon-name-part>) <tp:taxon-name-part taxon-name-part-type="species" reg="flowersi">flowersi</tp:taxon-name-part></tp:taxon-name> sp. nov. (locations C, C1); f. <tp:taxon-name><tp:taxon-name-part taxon-name-part-type="genus" reg="Papuanatula">Papuanatula</tp:taxon-name-part> (<tp:taxon-name-part taxon-name-part-type="subgenus" reg="Fijifiliola">Fijifiliola</tp:taxon-name-part>) <tp:taxon-name-part taxon-name-part-type="species" reg="crussetae">crussetae</tp:taxon-name-part></tp:taxon-name> sp. nov. (location C).</p></caption><graphic xmlns:xlink="http://www.w3.org/1999/xlink" xlink:href="zookeys-1259-205_article-168521__-g039.jpg" id="oo_1462932.jpg" position="float" orientation="portrait" xlink:type="simple"><uri content-type="original_file" xlink:type="simple">https://binary.pensoft.net/fig/1462932</uri></graphic></fig></tp:treatment-sec></tp:taxon-treatment>
