# Supplementary material for: ﻿Mayflies of the Fiji Islands (Ephemeroptera)
Source: Zookeys. 2025 Nov 11;1259:205–76. doi: 10.3897/zookeys.1259.168521 (PMC12628001; doi:10.3897/zookeys.1259.168521)
Supplement: XML Treatment for Papuanatula (Fijifiliola) flowersi [file zookeys.1259.168521-treatment8.xml]

<!DOCTYPE tp:taxon-treatment
  PUBLIC "-//TaxonX//DTD Taxonomic Treatment Publishing DTD v0 20100105//EN" "tax-treatment-NSO.dtd">
<tp:taxon-treatment xmlns:tp="http://www.plazi.org/taxpub"><tp:treatment-meta><kwd-group><label>Taxon classification</label><kwd>
                <named-content content-type="kingdom">Animalia</named-content>
              </kwd><kwd>
                <named-content content-type="order">Ephemeroptera</named-content>
              </kwd><kwd>
                <named-content content-type="family">Baetidae</named-content>
              </kwd></kwd-group><mixed-citation publication-type="journal"><person-group><name><surname>Kaltenbach</surname><given-names>Thomas</given-names></name></person-group><article-title>﻿Mayflies of the Fiji Islands (<tp:taxon-name><tp:taxon-name-part taxon-name-part-type="order">Ephemeroptera</tp:taxon-name-part></tp:taxon-name>)</article-title><source>Zookeys</source><day>11</day><month>11</month><year>2025</year><volume>1259</volume><fpage>205</fpage><lpage>276</lpage><pub-id pub-id-type="doi">10.3897/zookeys.1259.168521</pub-id></mixed-citation></tp:treatment-meta><tp:nomenclature><label>﻿</label><tp:taxon-name><object-id xmlns:xlink="http://www.w3.org/1999/xlink" content-type="arpha" xlink:type="simple">2035864D-4490-56DC-B9FF-4955E3DE41C1</object-id>
              <tp:taxon-name-part taxon-name-part-type="genus" reg="Papuanatula">Papuanatula</tp:taxon-name-part> (<tp:taxon-name-part taxon-name-part-type="subgenus" reg="Fijifiliola">Fijifiliola</tp:taxon-name-part>) <tp:taxon-name-part taxon-name-part-type="species" reg="flowersi">flowersi</tp:taxon-name-part><object-id xmlns:xlink="http://www.w3.org/1999/xlink" content-type="zoobank" xlink:type="simple">https://zoobank.org/DA210268-B574-41CC-8655-D11741506A08</object-id></tp:taxon-name><tp:taxon-authority>sp. nov.</tp:taxon-authority><xref ref-type="fig" rid="F21">Figs 21</xref><xref ref-type="fig" rid="F22">, 22</xref><xref ref-type="fig" rid="F23">, 23</xref></tp:nomenclature><tp:treatment-sec sec-type="material" id="SECID0EYCCK"><title>Material examined.</title><p><bold><italic>Holotype</italic>.</bold> FIJI • larva; Viti Levu, Ba Prov., near Abaca village, Savuione Riv., close below Savuione waterfall; <named-content xmlns:xlink="http://www.w3.org/1999/xlink" content-type="dwc:verbatimCoordinates" xlink:type="simple"><named-content content-type="geo-json" specific-use="{&#34;type&#34;:&#34;Point&#34;,&#34;coordinates&#34;:[177.551667,-17.673889]}" id="NCID0EGDCK" xlink:type="simple">17°40'26"S, 177°33'06"E</named-content></named-content>; 690 m; 24.x.2024; leg. T. Kaltenbach; on slide; GBIFCH01581931; <named-content xmlns:xlink="http://www.w3.org/1999/xlink" content-type="dwc:institutional_code" xlink:title="Muséum cantonal des Sciences Naturelles, Lausanne, Switzerland" xlink:href="http://grbio.org/institution/musee-zoologique-0" xlink:type="simple">MZL</named-content>. <bold><italic>Paratypes</italic>.</bold> • 1 larva; same data as holotype; on slide; GBIFCH01581932; <named-content xmlns:xlink="http://www.w3.org/1999/xlink" content-type="dwc:institutional_code" xlink:title="Muséum cantonal des Sciences Naturelles, Lausanne, Switzerland" xlink:href="http://grbio.org/institution/musee-zoologique-0" xlink:type="simple">MZL</named-content> • 1 larva; Viti Levu, Ba Prov., near Abaca village, Savuione Riv.; <named-content xmlns:xlink="http://www.w3.org/1999/xlink" content-type="dwc:verbatimCoordinates" xlink:type="simple"><named-content content-type="geo-json" specific-use="{&#34;type&#34;:&#34;Point&#34;,&#34;coordinates&#34;:[177.541944,-17.668611]}" id="NCID0E3DCK" xlink:type="simple">17°40'07"S, 177°32'31"E</named-content></named-content>; 510 m; 24.x.2024; leg. T. Kaltenbach; on slide; GBIFCH01581952; <named-content xmlns:xlink="http://www.w3.org/1999/xlink" content-type="dwc:institutional_code" xlink:title="Muséum cantonal des Sciences Naturelles, Lausanne, Switzerland" xlink:href="http://grbio.org/institution/musee-zoologique-0" xlink:type="simple">MZL</named-content>.</p></tp:treatment-sec><tp:treatment-sec sec-type="diagnosis" id="SECID0EGECK"><title>Diagnosis.</title><p><bold>Larva</bold>. Following combination of characters distinguishes <italic><tp:taxon-name><tp:taxon-name-part taxon-name-part-type="genus" reg="Papuanatula">P.</tp:taxon-name-part> <tp:taxon-name-part taxon-name-part-type="species" reg="flowersi">flowersi</tp:taxon-name-part></tp:taxon-name></italic> sp. nov. from other species of <tp:taxon-name><tp:taxon-name-part taxon-name-part-type="genus" reg="Papuanatula"/><tp:taxon-name-part taxon-name-part-type="subgenus" reg="Fijifiliola">Fijifiliola</tp:taxon-name-part></tp:taxon-name> subgen. nov.: head orange-brown; abdomen dorsally dark brown, terga III–V partly orange-brown, X orange-brown; femur dark orange-brown; apex of hypopharynx without bifid bunch of stout setae; labial palp segment III elongate conical, inner margin straight; tergalii with orange-brown pigmentation outside tracheation; paracercus with 13 segments.</p></tp:treatment-sec><tp:treatment-sec sec-type="description" id="SECID0E3GCK"><title>Description.</title><p><bold>Larva</bold> (Figs <xref ref-type="fig" rid="F21">21</xref>–<xref ref-type="fig" rid="F23">23</xref>). Body length 4.9–5.6 mm, cerci ~1.2× body length.</p><p><bold><italic>Colouration</italic></bold> (Fig. <xref ref-type="fig" rid="F21">21a–c</xref>). Head orange-brown; thorax dorsally dark grey-brown with indistinct grey pattern, fore protoptera grey; abdomen dorsally dark brown, terga III–V partly orange-brown, X orange-brown. Legs mainly orange-brown, femur apically dark brown. Thorax and abdomen ventrally dark grey, segment X orange-brown. Caudalii orange-brown.</p><fig id="F21" position="float" orientation="portrait"><object-id xmlns:xlink="http://www.w3.org/1999/xlink" content-type="doi" xlink:type="simple">10.3897/zookeys.1259.168521.figure21</object-id><object-id xmlns:xlink="http://www.w3.org/1999/xlink" content-type="arpha" xlink:type="simple">E7A03F8F-3114-5CB5-8BB2-1A9066888D94</object-id><label>Figure 21.</label><caption><p><tp:taxon-name><tp:taxon-name-part taxon-name-part-type="genus" reg="Papuanatula">Papuanatula</tp:taxon-name-part> (<tp:taxon-name-part taxon-name-part-type="subgenus" reg="Fijifiliola">Fijifiliola</tp:taxon-name-part>) <tp:taxon-name-part taxon-name-part-type="species" reg="flowersi">flowersi</tp:taxon-name-part></tp:taxon-name> sp. nov., larva, habitus. a. Dorsal view; b. Lateral view; c. Ventral view. Scale bars: 1 mm.</p></caption><graphic xmlns:xlink="http://www.w3.org/1999/xlink" xlink:href="zookeys-1259-205_article-168521__-g021.jpg" id="oo_1462914.jpg" position="float" orientation="portrait" xlink:type="simple"><uri content-type="original_file" xlink:type="simple">https://binary.pensoft.net/fig/1462914</uri></graphic></fig><p><bold><italic>Head</italic>. <italic>Antenna</italic></bold> (Fig. <xref ref-type="fig" rid="F22">22h</xref>). Length ~1.5× head length. As typical for subgenus.</p><fig id="F22" position="float" orientation="portrait"><object-id xmlns:xlink="http://www.w3.org/1999/xlink" content-type="doi" xlink:type="simple">10.3897/zookeys.1259.168521.figure22</object-id><object-id xmlns:xlink="http://www.w3.org/1999/xlink" content-type="arpha" xlink:type="simple">F83ACE6B-2DAD-5459-AF6C-C511CBB791B8</object-id><label>Figure 22.</label><caption><p><tp:taxon-name><tp:taxon-name-part taxon-name-part-type="genus" reg="Papuanatula">Papuanatula</tp:taxon-name-part> (<tp:taxon-name-part taxon-name-part-type="subgenus" reg="Fijifiliola">Fijifiliola</tp:taxon-name-part>) <tp:taxon-name-part taxon-name-part-type="species" reg="flowersi">flowersi</tp:taxon-name-part></tp:taxon-name> sp. nov., larva. a, b. Labrum; c. Labium; d. Hypopharynx and superlinguae; e. Left mandible (detail: subtriangular process); f. Right mandible; g. Maxilla; h. Head; i. Paracercus; j. Cercus. Scale bars: 100 µm (h); 20 µm (a, c–g, i); 10 µm (b, j).</p></caption><graphic xmlns:xlink="http://www.w3.org/1999/xlink" xlink:href="zookeys-1259-205_article-168521__-g022.jpg" id="oo_1462915.jpg" position="float" orientation="portrait" xlink:type="simple"><uri content-type="original_file" xlink:type="simple">https://binary.pensoft.net/fig/1462915</uri></graphic></fig><fig id="F23" position="float" orientation="portrait"><object-id xmlns:xlink="http://www.w3.org/1999/xlink" content-type="doi" xlink:type="simple">10.3897/zookeys.1259.168521.figure23</object-id><object-id xmlns:xlink="http://www.w3.org/1999/xlink" content-type="arpha" xlink:type="simple">243BA24C-E6AD-5871-8072-A8D004D29646</object-id><label>Figure 23.</label><caption><p><tp:taxon-name><tp:taxon-name-part taxon-name-part-type="genus" reg="Papuanatula">Papuanatula</tp:taxon-name-part> (<tp:taxon-name-part taxon-name-part-type="subgenus" reg="Fijifiliola">Fijifiliola</tp:taxon-name-part>) <tp:taxon-name-part taxon-name-part-type="species" reg="flowersi">flowersi</tp:taxon-name-part></tp:taxon-name> sp. nov., larva. a. Fore leg; b. Femur, outer margin; c. Tibia; d. Tarsus, outer margin; e. Tarsus, claw; f. Abdomen; g. Abdominal terga; h. Paraproct; i, j. Tergalius IV. Scale bars: 100 µm (f); 50 µm (a); 20 µm (i); 10 µm (b–e, g, h, j).</p></caption><graphic xmlns:xlink="http://www.w3.org/1999/xlink" xlink:href="zookeys-1259-205_article-168521__-g023.jpg" id="oo_1462916.jpg" position="float" orientation="portrait" xlink:type="simple"><uri content-type="original_file" xlink:type="simple">https://binary.pensoft.net/fig/1462916</uri></graphic></fig><p><bold><italic>Labrum</italic></bold> (Fig. <xref ref-type="fig" rid="F22">22a, b</xref>). Length 0.7× maximum width. Otherwise, as typical for subgenus.</p><p><bold><italic>Right mandible</italic></bold> (Fig. <xref ref-type="fig" rid="F22">22f</xref>). Margin between prostheca and mola straight, smooth. Otherwise, as typical for subgenus.</p><p><bold><italic>Left mandible</italic></bold> (Fig. <xref ref-type="fig" rid="F22">22e</xref>). Margin between prostheca and mola straight, with few minute denticles toward subtriangular process. Subtriangular process short. Otherwise, as typical for subgenus.</p><p><bold><italic>Hypopharynx and superlinguae</italic></bold> (Fig. <xref ref-type="fig" rid="F22">22d</xref>). Apex of lingua without bifid bunch of stout setae. Otherwise, as typical for subgenus.</p><p><bold><italic>Maxilla</italic></bold> (Fig. <xref ref-type="fig" rid="F22">22g</xref>). Maxillary palp approx. as long as galea-lacinia; palp segment II ~0.9× length of segment I. Otherwise, as typical for subgenus.</p><p><bold><italic>Labium</italic></bold> (Fig. <xref ref-type="fig" rid="F22">22c</xref>). Paraglossa with two spine-like setae on inner, distolateral margin. Labial palp with segment I ~0.8× length of segments II and III combined. Segment II dorsally with row of five or six spine-like setae near outer, distolateral margin. Segment III elongate conical, 0.5× length of segment II, inner margin straight, outer margin convex. Otherwise, as typical for subgenus.</p><p><bold><italic>Legs</italic></bold> (Fig. <xref ref-type="fig" rid="F23">23a–e</xref>). Ratio of leg segments: fore leg 1.0:1.0:0.5:0.2, middle leg 1.0:1.0:0.4:0.2 and hind leg 1.0:1.0:0.4:0.2. <bold><italic>Femur</italic></bold>. Length ~2.5× maximum width. <bold><italic>Tibia</italic>.</bold> With row of short, blunt setae on each side parallel to row of long, fine, simple setae. <bold><italic>Claw</italic></bold> with one row of 9–12 denticles; one posterior seta. Otherwise, as typical for subgenus.</p><p><bold><italic>Abdomen</italic>. <italic>Terga</italic></bold> (Fig. <xref ref-type="fig" rid="F23">23f, g</xref>). Posterior margin of terga: I–IX with triangular, pointed denticles, becoming longer toward end of abdomen.</p><p><bold><italic>Tergalii</italic></bold> (Fig. <xref ref-type="fig" rid="F23">23i, j</xref>). Oval; tracheation mainly limited to main trunk, dark brown; with scattered, orange-brown, hypodermal pigmentation. Margin with minute denticles and short, fine, simple setae.</p><p><bold><italic>Paraproct</italic></bold> (Fig. <xref ref-type="fig" rid="F23">23h</xref>). Posterior margin with prolongation, with denticles.</p><p><bold><italic>Caudalii</italic></bold> (Fig. <xref ref-type="fig" rid="F22">22i, j</xref>). Cerci without swimming setae. Paracercus with 13 segments.</p><p><bold><italic>Pose of subimaginal gonostyli under larval cuticle</italic>.</bold> Unknown.</p><p><bold>Subimago.</bold> Unknown.</p><p><bold>Imago.</bold> Unknown.</p><p><bold>Egg.</bold> Unknown.</p></tp:treatment-sec><tp:treatment-sec sec-type="Biological aspects" id="SECID0EUVCK"><title>Biological aspects.</title><p>Local species; larvae living in run of fast flowing, turbulent mountain rivers with pristine water (Fig. <xref ref-type="fig" rid="F36">36d, e</xref>).</p></tp:treatment-sec><tp:treatment-sec sec-type="etymology" id="SECID0EHWCK"><title>Etymology.</title><p>The species is dedicated to R.W. Flowers (formerly Florida A &amp; M University, Tallahassee, USA), who pioneered the work on Fijian mayflies with his article dated 1990.</p></tp:treatment-sec><tp:treatment-sec sec-type="distribution" id="SECID0EWWCK"><title>Distribution.</title><p>Fiji: Viti Levu (Fig. <xref ref-type="fig" rid="F39">39e</xref>).</p></tp:treatment-sec><tp:treatment-sec><!--Section generated to contain objects referenced in tp:taxon-treatment.--><fig id="F36" position="float" orientation="portrait"><object-id xmlns:xlink="http://www.w3.org/1999/xlink" content-type="doi" xlink:type="simple">10.3897/zookeys.1259.168521.figure36</object-id><object-id xmlns:xlink="http://www.w3.org/1999/xlink" content-type="arpha" xlink:type="simple">C12DCCD0-C2EA-5A3D-B66C-B14732B8875F</object-id><label>Figure 36.</label><caption><p>Habitats. a. Overview map; b, c. Ba River near Outback Hotel (locations A, B; lowland river); d. Savuione River, close to beyond the Savuione waterfall, near Abaca village (location C; mountain river); e. Savuione River, downstream of the waterfall, near Abaca village (location C1; mountain river). For characteristics of locations see Table <xref ref-type="table" rid="T3">3</xref>.</p></caption><graphic xmlns:xlink="http://www.w3.org/1999/xlink" xlink:href="zookeys-1259-205_article-168521__-g036.jpg" id="oo_1462929.jpg" position="float" orientation="portrait" xlink:type="simple"><uri content-type="original_file" xlink:type="simple">https://binary.pensoft.net/fig/1462929</uri></graphic></fig><table-wrap id="T3" position="float" orientation="portrait"><label>Table 3.</label><caption><p>Comparison of main larval characters of <italic><tp:taxon-name><tp:taxon-name-part taxon-name-part-type="genus" reg="Papuanatula">Papuanatula</tp:taxon-name-part></tp:taxon-name></italic> subgenera.</p></caption><table id="TID0EZLBK" rules="all"><tbody><tr><th rowspan="1" colspan="1">Characters</th><th rowspan="1" colspan="1"><tp:taxon-name><tp:taxon-name-part taxon-name-part-type="genus" reg="Papuanatula">Papuanatula</tp:taxon-name-part></tp:taxon-name> s. str.</th><th rowspan="1" colspan="1">
                      <tp:taxon-name>
                        <tp:taxon-name-part taxon-name-part-type="genus" reg="Papuanatula"/>
                        <tp:taxon-name-part taxon-name-part-type="subgenus" reg="Papuafiliola">Papuafiliola</tp:taxon-name-part>
                      </tp:taxon-name>
                    </th><th rowspan="1" colspan="1"><tp:taxon-name><tp:taxon-name-part taxon-name-part-type="genus" reg="Papuanatula"/><tp:taxon-name-part taxon-name-part-type="subgenus" reg="Fijifiliola">Fijifiliola</tp:taxon-name-part></tp:taxon-name> subgen. nov.</th></tr><tr><td rowspan="1" colspan="1">Antenna: distal flagellomeres</td><td rowspan="1" colspan="1">Asymmetrical with brown dots</td><td rowspan="1" colspan="1">Symmetrical without brown dots</td><td rowspan="1" colspan="1">Asymmetrical with brown dots</td></tr><tr><td rowspan="1" colspan="1">Labrum: shape</td><td rowspan="1" colspan="1">widest medially</td><td rowspan="1" colspan="1">widest at base</td><td rowspan="1" colspan="1">widest medially</td></tr><tr><td rowspan="1" colspan="1">Labrum: dorsal submarginal arc</td><td rowspan="1" colspan="1">feathered setae</td><td rowspan="1" colspan="1">few simple setae</td><td rowspan="1" colspan="1">simple setae</td></tr><tr><td rowspan="1" colspan="1">Mandibles: incisor</td><td rowspan="1" colspan="1">blade-like</td><td rowspan="1" colspan="1">
                      not blade-like</td><td rowspan="1" colspan="1">blade-like</td></tr><tr><td rowspan="1" colspan="1">Labial Palp: segment II</td><td rowspan="1" colspan="1">no real protuberance</td><td rowspan="1" colspan="1">narrow, thumb-like protuberance</td><td rowspan="1" colspan="1">short, rounded protuberance</td></tr><tr><td rowspan="1" colspan="1">Femur: setae outer margin</td><td rowspan="1" colspan="1">long, pointed, ciliate</td><td rowspan="1" colspan="1">long, flattened, parallel-sided, apex blunt, not ciliate</td><td rowspan="1" colspan="1">long, flattened, apex usually blunt, not ciliate</td></tr><tr><td rowspan="1" colspan="1">Tibia: anterior row of setae</td><td rowspan="1" colspan="1">long, pointed, ciliate</td><td rowspan="1" colspan="1">similar to femur, not ciliate</td><td rowspan="1" colspan="1">long, fine, simple; not ciliate; 1–2 rows short, stout setae</td></tr><tr><td rowspan="1" colspan="1">Tarsus: distal seta inner margin (length vs. other setae)</td><td rowspan="1" colspan="1">much longer</td><td rowspan="1" colspan="1">
                      not much longer</td><td rowspan="1" colspan="1">much longer</td></tr><tr><td rowspan="1" colspan="1">Paraproct: distal margin</td><td rowspan="1" colspan="1">usually expanded</td><td rowspan="1" colspan="1">
                      not expanded</td><td rowspan="1" colspan="1">usually expanded</td></tr><tr><td rowspan="1" colspan="1">Untypical morphology</td><td rowspan="1" colspan="1"><italic><tp:taxon-name><tp:taxon-name-part taxon-name-part-type="genus" reg="Papuanatula">P.</tp:taxon-name-part> <tp:taxon-name-part taxon-name-part-type="species" reg="normungulata">normungulata</tp:taxon-name-part></tp:taxon-name></italic> (Sulawesi)</td><td rowspan="1" colspan="1">none</td><td rowspan="1" colspan="1"><italic><tp:taxon-name><tp:taxon-name-part taxon-name-part-type="genus" reg="Papuanatula">P.</tp:taxon-name-part> <tp:taxon-name-part taxon-name-part-type="species" reg="crussetae">crussetae</tp:taxon-name-part></tp:taxon-name></italic> sp. nov. <italic><tp:taxon-name><tp:taxon-name-part taxon-name-part-type="genus" reg="Papuanatula">P.</tp:taxon-name-part> <tp:taxon-name-part taxon-name-part-type="species" reg="tenebris">tenebris</tp:taxon-name-part></tp:taxon-name></italic> sp. nov.</td></tr><tr><td rowspan="1" colspan="1">Number of species</td><td rowspan="1" colspan="1">29</td><td rowspan="1" colspan="1">4</td><td rowspan="1" colspan="1">10</td></tr><tr><td rowspan="1" colspan="1">Distribution</td><td rowspan="1" colspan="1">New Guinea, Sulawesi</td><td rowspan="1" colspan="1">New Guinea</td><td rowspan="1" colspan="1">Fiji Islands</td></tr></tbody></table></table-wrap><fig id="F39" position="float" orientation="portrait"><object-id xmlns:xlink="http://www.w3.org/1999/xlink" content-type="doi" xlink:type="simple">10.3897/zookeys.1259.168521.figure39</object-id><object-id xmlns:xlink="http://www.w3.org/1999/xlink" content-type="arpha" xlink:type="simple">0E710A70-89B2-5CEE-B61F-0F93FCE702F4</object-id><label>Figure 39.</label><caption><p>Distribution of described species. a. <italic><tp:taxon-name><tp:taxon-name-part taxon-name-part-type="genus" reg="Baetis">Baetis</tp:taxon-name-part> <tp:taxon-name-part taxon-name-part-type="species" reg="procul">procul</tp:taxon-name-part></tp:taxon-name></italic> sp. nov. (locations B, I); b. <tp:taxon-name><tp:taxon-name-part taxon-name-part-type="genus" reg="Papuanatula">Papuanatula</tp:taxon-name-part> (<tp:taxon-name-part taxon-name-part-type="subgenus" reg="Fijifiliola">Fijifiliola</tp:taxon-name-part>) <tp:taxon-name-part taxon-name-part-type="species" reg="aji">aji</tp:taxon-name-part></tp:taxon-name> sp. nov. (locations A, B, C, C1, D, E, E1, F, I); c. <tp:taxon-name><tp:taxon-name-part taxon-name-part-type="genus" reg="Papuanatula">Papuanatula</tp:taxon-name-part> (<tp:taxon-name-part taxon-name-part-type="subgenus" reg="Fijifiliola">Fijifiliola</tp:taxon-name-part>) <tp:taxon-name-part taxon-name-part-type="species" reg="aurantica">aurantica</tp:taxon-name-part></tp:taxon-name> sp. nov. (location G); d. <tp:taxon-name><tp:taxon-name-part taxon-name-part-type="genus" reg="Papuanatula">Papuanatula</tp:taxon-name-part> (<tp:taxon-name-part taxon-name-part-type="subgenus" reg="Fijifiliola">Fijifiliola</tp:taxon-name-part>) <tp:taxon-name-part taxon-name-part-type="species" reg="bula">bula</tp:taxon-name-part></tp:taxon-name> sp. nov. (locations D, D1, G, H); e. <tp:taxon-name><tp:taxon-name-part taxon-name-part-type="genus" reg="Papuanatula">Papuanatula</tp:taxon-name-part> (<tp:taxon-name-part taxon-name-part-type="subgenus" reg="Fijifiliola">Fijifiliola</tp:taxon-name-part>) <tp:taxon-name-part taxon-name-part-type="species" reg="claudia">claudia</tp:taxon-name-part></tp:taxon-name> sp. nov., <tp:taxon-name><tp:taxon-name-part taxon-name-part-type="genus" reg="Papuanatula">Papuanatula</tp:taxon-name-part> (<tp:taxon-name-part taxon-name-part-type="subgenus" reg="Fijifiliola">Fijifiliola</tp:taxon-name-part>) <tp:taxon-name-part taxon-name-part-type="species" reg="flowersi">flowersi</tp:taxon-name-part></tp:taxon-name> sp. nov. (locations C, C1); f. <tp:taxon-name><tp:taxon-name-part taxon-name-part-type="genus" reg="Papuanatula">Papuanatula</tp:taxon-name-part> (<tp:taxon-name-part taxon-name-part-type="subgenus" reg="Fijifiliola">Fijifiliola</tp:taxon-name-part>) <tp:taxon-name-part taxon-name-part-type="species" reg="crussetae">crussetae</tp:taxon-name-part></tp:taxon-name> sp. nov. (location C).</p></caption><graphic xmlns:xlink="http://www.w3.org/1999/xlink" xlink:href="zookeys-1259-205_article-168521__-g039.jpg" id="oo_1462932.jpg" position="float" orientation="portrait" xlink:type="simple"><uri content-type="original_file" xlink:type="simple">https://binary.pensoft.net/fig/1462932</uri></graphic></fig></tp:treatment-sec></tp:taxon-treatment>
