# Supplementary material for: ﻿Mayflies of the Fiji Islands (Ephemeroptera)
Source: Zookeys. 2025 Nov 11;1259:205–76. doi: 10.3897/zookeys.1259.168521 (PMC12628001; doi:10.3897/zookeys.1259.168521)
Supplement: XML Treatment for Papuanatula (Fijifiliola) gattolliati [file zookeys.1259.168521-treatment9.xml]

<!DOCTYPE tp:taxon-treatment
  PUBLIC "-//TaxonX//DTD Taxonomic Treatment Publishing DTD v0 20100105//EN" "tax-treatment-NSO.dtd">
<tp:taxon-treatment xmlns:tp="http://www.plazi.org/taxpub"><tp:treatment-meta><kwd-group><label>Taxon classification</label><kwd>
                <named-content content-type="kingdom">Animalia</named-content>
              </kwd><kwd>
                <named-content content-type="order">Ephemeroptera</named-content>
              </kwd><kwd>
                <named-content content-type="family">Baetidae</named-content>
              </kwd></kwd-group><mixed-citation publication-type="journal"><person-group><name><surname>Kaltenbach</surname><given-names>Thomas</given-names></name></person-group><article-title>﻿Mayflies of the Fiji Islands (<tp:taxon-name><tp:taxon-name-part taxon-name-part-type="order">Ephemeroptera</tp:taxon-name-part></tp:taxon-name>)</article-title><source>Zookeys</source><day>11</day><month>11</month><year>2025</year><volume>1259</volume><fpage>205</fpage><lpage>276</lpage><pub-id pub-id-type="doi">10.3897/zookeys.1259.168521</pub-id></mixed-citation></tp:treatment-meta><tp:nomenclature><label>﻿</label><tp:taxon-name><object-id xmlns:xlink="http://www.w3.org/1999/xlink" content-type="arpha" xlink:type="simple">C992ED63-8E92-53DA-8E21-46D5C18F23E1</object-id>
              <tp:taxon-name-part taxon-name-part-type="genus" reg="Papuanatula">Papuanatula</tp:taxon-name-part> (<tp:taxon-name-part taxon-name-part-type="subgenus" reg="Fijifiliola">Fijifiliola</tp:taxon-name-part>) <tp:taxon-name-part taxon-name-part-type="species" reg="gattolliati">gattolliati</tp:taxon-name-part><object-id xmlns:xlink="http://www.w3.org/1999/xlink" content-type="zoobank" xlink:type="simple">https://zoobank.org/A86F9447-E231-4BDA-868F-65CB2BF88677</object-id></tp:taxon-name><tp:taxon-authority>sp. nov.</tp:taxon-authority><xref ref-type="fig" rid="F24">Figs 24</xref><xref ref-type="fig" rid="F25">, 25</xref><xref ref-type="fig" rid="F26">, 26</xref></tp:nomenclature><tp:treatment-sec sec-type="material" id="SECID0EAZCK"><title>Material examined.</title><p><bold><italic>Holotype</italic>.</bold> FIJI • larva; Vanua Levu, Cacaudrove Prov., Seaqaqa Riv., bridge near Saivou village; <named-content xmlns:xlink="http://www.w3.org/1999/xlink" content-type="dwc:verbatimCoordinates" xlink:type="simple"><named-content content-type="geo-json" specific-use="{&#34;type&#34;:&#34;Point&#34;,&#34;coordinates&#34;:[179.146111,-16.606944]}" id="NCID0EOZCK" xlink:type="simple">16°36'25"S, 179°08'46"E</named-content></named-content>; 80 m; 05.xi.2024; leg. T. Kaltenbach; on slide; GBIFCH01581988; <named-content xmlns:xlink="http://www.w3.org/1999/xlink" content-type="dwc:institutional_code" xlink:title="Muséum cantonal des Sciences Naturelles, Lausanne, Switzerland" xlink:href="http://grbio.org/institution/musee-zoologique-0" xlink:type="simple">MZL</named-content>. <bold><italic>Paratypes</italic>.</bold> • 2 larvae; same data as holotype; on slides; GBIFCH01581983, GBIFCH01581989; <named-content xmlns:xlink="http://www.w3.org/1999/xlink" content-type="dwc:institutional_code" xlink:title="Muséum cantonal des Sciences Naturelles, Lausanne, Switzerland" xlink:href="http://grbio.org/institution/musee-zoologique-0" xlink:type="simple">MZL</named-content> • 8 larvae; Vanua Levu, Cacaudrove Prov., tributary to Sekawa Riv., near Nakawaga; <named-content xmlns:xlink="http://www.w3.org/1999/xlink" content-type="dwc:verbatimCoordinates" xlink:type="simple"><named-content content-type="geo-json" specific-use="{&#34;type&#34;:&#34;Point&#34;,&#34;coordinates&#34;:[179.334167,-16.665278]}" id="NCID0EE1CK" xlink:type="simple">16°39'55"S, 179°20'03"E</named-content></named-content>; 32 m; 29.x.2024; leg. T. Kaltenbach; 1 on slide; GBIFCH01581907; 7 in alcohol; GBIFCH01581901, GBIFCH01581906, GBIFCH01582015; <named-content xmlns:xlink="http://www.w3.org/1999/xlink" content-type="dwc:institutional_code" xlink:title="Muséum cantonal des Sciences Naturelles, Lausanne, Switzerland" xlink:href="http://grbio.org/institution/musee-zoologique-0" xlink:type="simple">MZL</named-content>.</p></tp:treatment-sec><tp:treatment-sec sec-type="diagnosis" id="SECID0EO1CK"><title>Diagnosis.</title><p><bold>Larva</bold>. Following combination of characters distinguishes <italic><tp:taxon-name><tp:taxon-name-part taxon-name-part-type="genus" reg="Papuanatula">P.</tp:taxon-name-part> <tp:taxon-name-part taxon-name-part-type="species" reg="gattolliati">gattolliati</tp:taxon-name-part></tp:taxon-name></italic> sp. nov. from other species of <tp:taxon-name><tp:taxon-name-part taxon-name-part-type="genus" reg="Papuanatula"/><tp:taxon-name-part taxon-name-part-type="subgenus" reg="Fijifiliola">Fijifiliola</tp:taxon-name-part></tp:taxon-name> subgen. nov.: larva dorsally grey, abdominal segments laterally with blackish marking; femur on anterior side in basal ½ with reddish brown marking in large blank (well-developed on fore femur, less on middle femur and absent on hind femur), large dark grey band in middle area, reddish brown colour in subdistal part; labial palp segment III slightly pentagonal; paracercus with 12–14 segments.</p></tp:treatment-sec><tp:treatment-sec sec-type="description" id="SECID0EE4CK"><title>Description.</title><p><bold>Larva</bold> (Figs <xref ref-type="fig" rid="F24">24</xref>–<xref ref-type="fig" rid="F26">26</xref>). Body length 2.9–4.4 mm, cerci ~1.5× body length.</p><p><bold><italic>Colouration</italic></bold> (Fig. <xref ref-type="fig" rid="F24">24a–c</xref>). Head and thorax dorsally grey with indistinct pattern, fore protoptera grey with dark grey margin; abdomen dorsally grey, terga III and IV darker, terga II and V–VIII darker in anterior part, abdominal segments laterally with oblique, blackish marking. Femur on anterior side in basal ½ with reddish brown marking in large blank (well-developed on fore femur, less on middle femur and absent on hind femur), large dark grey band in middle area, basal and apical margin dark grey, reddish brown colour in subdistal part; femur on posterior side with dark brown marking posteromedially and distomedially, less developed on middle and hind legs; tibia reddish grey in basal ½ and distally, dark grey in distomedial part; tarsus basally and distally reddish grey, medially dark grey; claw dark grey. Head and thorax ventrally yellowish grey, abdomen ventrally grey-brown. Caudalii grey.</p><fig id="F24" position="float" orientation="portrait"><object-id xmlns:xlink="http://www.w3.org/1999/xlink" content-type="doi" xlink:type="simple">10.3897/zookeys.1259.168521.figure24</object-id><object-id xmlns:xlink="http://www.w3.org/1999/xlink" content-type="arpha" xlink:type="simple">F4921DDB-8F7B-5921-A771-02E34DBA05A1</object-id><label>Figure 24.</label><caption><p><tp:taxon-name><tp:taxon-name-part taxon-name-part-type="genus" reg="Papuanatula">Papuanatula</tp:taxon-name-part> (<tp:taxon-name-part taxon-name-part-type="subgenus" reg="Fijifiliola">Fijifiliola</tp:taxon-name-part>) <tp:taxon-name-part taxon-name-part-type="species" reg="gattolliati">gattolliati</tp:taxon-name-part></tp:taxon-name> sp. nov., larva, habitus. a. Dorsal view; b. Lateral view; c. Ventral view. Scale bars: 1 mm.</p></caption><graphic xmlns:xlink="http://www.w3.org/1999/xlink" xlink:href="zookeys-1259-205_article-168521__-g024.jpg" id="oo_1462917.jpg" position="float" orientation="portrait" xlink:type="simple"><uri content-type="original_file" xlink:type="simple">https://binary.pensoft.net/fig/1462917</uri></graphic></fig><p><bold><italic>Head</italic>. <italic>Antenna</italic></bold> (Fig. <xref ref-type="fig" rid="F25">25h</xref>). Length ~2× head length. As typical for subgenus.</p><fig id="F25" position="float" orientation="portrait"><object-id xmlns:xlink="http://www.w3.org/1999/xlink" content-type="doi" xlink:type="simple">10.3897/zookeys.1259.168521.figure25</object-id><object-id xmlns:xlink="http://www.w3.org/1999/xlink" content-type="arpha" xlink:type="simple">26845879-EDC0-584C-829F-3A1F743A1330</object-id><label>Figure 25.</label><caption><p><tp:taxon-name><tp:taxon-name-part taxon-name-part-type="genus" reg="Papuanatula">Papuanatula</tp:taxon-name-part> (<tp:taxon-name-part taxon-name-part-type="subgenus" reg="Fijifiliola">Fijifiliola</tp:taxon-name-part>) <tp:taxon-name-part taxon-name-part-type="species" reg="gattolliati">gattolliati</tp:taxon-name-part></tp:taxon-name> sp. nov., larva. a, b. Labrum; c. Labium; d. Hypopharynx and superlinguae; e. Left mandible; f. Right mandible; g. Maxilla; h. Head; i. Paracercus; j. Cercus. Scale bars: 100 µm (h); 20 µm (a, c–g, i); 10 µm (b, j).</p></caption><graphic xmlns:xlink="http://www.w3.org/1999/xlink" xlink:href="zookeys-1259-205_article-168521__-g025.jpg" id="oo_1462918.jpg" position="float" orientation="portrait" xlink:type="simple"><uri content-type="original_file" xlink:type="simple">https://binary.pensoft.net/fig/1462918</uri></graphic></fig><fig id="F26" position="float" orientation="portrait"><object-id xmlns:xlink="http://www.w3.org/1999/xlink" content-type="doi" xlink:type="simple">10.3897/zookeys.1259.168521.figure26</object-id><object-id xmlns:xlink="http://www.w3.org/1999/xlink" content-type="arpha" xlink:type="simple">FE69B123-9738-5B4E-827C-46993948456B</object-id><label>Figure 26.</label><caption><p><tp:taxon-name><tp:taxon-name-part taxon-name-part-type="genus" reg="Papuanatula">Papuanatula</tp:taxon-name-part> (<tp:taxon-name-part taxon-name-part-type="subgenus" reg="Fijifiliola">Fijifiliola</tp:taxon-name-part>) <tp:taxon-name-part taxon-name-part-type="species" reg="gattolliati">gattolliati</tp:taxon-name-part></tp:taxon-name> sp. nov., larva. a. Fore leg; b. Femur, outer margin; c. Tibia; d. Tarsus, outer margin; e. Tarsus, claw; f. Abdomen; g. Abdominal terga; h. Paraproct; i, j. Tergalius IV. Scale bars: 100 µm (f); 50 µm (a); 20 µm (i); 10 µm (b–e, g, h, j).</p></caption><graphic xmlns:xlink="http://www.w3.org/1999/xlink" xlink:href="zookeys-1259-205_article-168521__-g026.jpg" id="oo_1462919.jpg" position="float" orientation="portrait" xlink:type="simple"><uri content-type="original_file" xlink:type="simple">https://binary.pensoft.net/fig/1462919</uri></graphic></fig><p><bold><italic>Labrum</italic></bold> (Fig. <xref ref-type="fig" rid="F25">25a, b</xref>). Length 0.5× maximum width. Otherwise, as typical for subgenus.</p><p><bold><italic>Right mandible</italic></bold> (Fig. <xref ref-type="fig" rid="F25">25f</xref>). Margin between prostheca and mola straight, smooth. Otherwise, as typical for subgenus.</p><p><bold><italic>Left mandible</italic></bold> (Fig. <xref ref-type="fig" rid="F25">25e</xref>). Margin between prostheca and mola straight, with few minute denticles toward subtriangular process. Otherwise, as typical for subgenus.</p><p><bold><italic>Hypopharynx and superlinguae</italic></bold> (Fig. <xref ref-type="fig" rid="F25">25d</xref>). As typical for subgenus.</p><p><bold><italic>Maxilla</italic></bold> (Fig. <xref ref-type="fig" rid="F25">25g</xref>). Maxillary palp slightly longer than galea-lacinia; palp segment II ~1.3× length of segment I. Otherwise, as typical for subgenus.</p><p><bold><italic>Labium</italic></bold> (Fig. <xref ref-type="fig" rid="F25">25c</xref>). Paraglossa with two spine-like setae on inner, distolateral margin. Labial palp with segment I approx. as long as segments II and III combined. Segment II dorsally with row of four or five spine-like setae near outer, distolateral margin. Segment III slightly pentagonal, 0.6× length of segment II. Otherwise, as typical for subgenus.</p><p><bold><italic>Legs</italic></bold> (Fig. <xref ref-type="fig" rid="F26">26a–e</xref>). Ratio of leg segments: fore leg 1.0:1.0:0.4:0.2, middle leg 1.1:1.0:0.4:0.2 and hind leg 1.2:1.0:0.3:0.1. <bold><italic>Femur</italic></bold>. Length ~3× maximum width. <bold><italic>Tibia</italic>.</bold> With row of short, blunt setae parallel to row of long, fine, simple setae. <bold><italic>Claw</italic></bold> with one row of 11 or 12 denticles; one posterior seta. Otherwise, as typical for subgenus.</p><p><bold><italic>Abdomen</italic>. <italic>Terga</italic></bold> (Fig. <xref ref-type="fig" rid="F26">26f, g</xref>). Posterior margin of terga: I smooth, without denticles, II–IX with triangular, pointed denticles.</p><p><bold><italic>Tergalii</italic></bold> (Fig. <xref ref-type="fig" rid="F26">26i, j</xref>). Narrow oblong; tracheation well-developed, partly reaching margins, dark brown. Margin smooth, with few short, fine, simple setae.</p><p><bold><italic>Paraproct</italic></bold> (Fig. <xref ref-type="fig" rid="F26">26h</xref>). Posterior margin with prolongation, with split denticles.</p><p><bold><italic>Caudalii</italic></bold> (Fig. <xref ref-type="fig" rid="F25">25i, j</xref>). Cerci without swimming setae. Paracercus with 12–14 segments.</p><p><bold><italic>Pose of subimaginal gonostyli under larval cuticle</italic>.</bold> As typical for subgenus.</p><p><bold>Subimago.</bold> Unknown.</p><p><bold>Imago.</bold> Unknown.</p><p><bold>Egg.</bold> Unknown.</p></tp:treatment-sec><tp:treatment-sec sec-type="Biological aspects" id="SECID0EANDK"><title>Biological aspects.</title><p>Larvae living in run or riffles of medium fast flowing lowland rivers (Fig. <xref ref-type="fig" rid="F38">38a, c</xref>).</p></tp:treatment-sec><tp:treatment-sec sec-type="etymology" id="SECID0EKNDK"><title>Etymology.</title><p>The species is dedicated to Jean-Luc Gattolliat (Naturéum, Muséum cantonal des Sciences Naturelles, Lausanne, Switzerland), for his long-time contribution to the knowledge of <tp:taxon-name><tp:taxon-name-part taxon-name-part-type="family">Baetidae</tp:taxon-name-part></tp:taxon-name>, and for teaching me many things about mayflies.</p></tp:treatment-sec><tp:treatment-sec sec-type="distribution" id="SECID0EHODK"><title>Distribution.</title><p>Fiji: Vanua Levu (Fig. <xref ref-type="fig" rid="F40">40a</xref>).</p></tp:treatment-sec><tp:treatment-sec><!--Section generated to contain objects referenced in tp:taxon-treatment.--><fig id="F38" position="float" orientation="portrait"><object-id xmlns:xlink="http://www.w3.org/1999/xlink" content-type="doi" xlink:type="simple">10.3897/zookeys.1259.168521.figure38</object-id><object-id xmlns:xlink="http://www.w3.org/1999/xlink" content-type="arpha" xlink:type="simple">FBE9EC3C-71DA-58B7-9D48-D1D439806A96</object-id><label>Figure 38.</label><caption><p>Habitats. a. Tributary to Sekawa River, near Nakawaga (location E; clean lowland river); b. Sekawa River near Nakawaga (location E1; lowland river, disturbed by human activities; many filamentous green algae); c. Seaqaqa River, bridge near Saivou (location F). Characteristics of locations see Table <xref ref-type="table" rid="T3">3</xref>.</p></caption><graphic xmlns:xlink="http://www.w3.org/1999/xlink" xlink:href="zookeys-1259-205_article-168521__-g038.jpg" id="oo_1462931.jpg" position="float" orientation="portrait" xlink:type="simple"><uri content-type="original_file" xlink:type="simple">https://binary.pensoft.net/fig/1462931</uri></graphic></fig><table-wrap id="T3" position="float" orientation="portrait"><label>Table 3.</label><caption><p>Comparison of main larval characters of <italic><tp:taxon-name><tp:taxon-name-part taxon-name-part-type="genus" reg="Papuanatula">Papuanatula</tp:taxon-name-part></tp:taxon-name></italic> subgenera.</p></caption><table id="TID0EZLBK" rules="all"><tbody><tr><th rowspan="1" colspan="1">Characters</th><th rowspan="1" colspan="1"><tp:taxon-name><tp:taxon-name-part taxon-name-part-type="genus" reg="Papuanatula">Papuanatula</tp:taxon-name-part></tp:taxon-name> s. str.</th><th rowspan="1" colspan="1">
                      <tp:taxon-name>
                        <tp:taxon-name-part taxon-name-part-type="genus" reg="Papuanatula"/>
                        <tp:taxon-name-part taxon-name-part-type="subgenus" reg="Papuafiliola">Papuafiliola</tp:taxon-name-part>
                      </tp:taxon-name>
                    </th><th rowspan="1" colspan="1"><tp:taxon-name><tp:taxon-name-part taxon-name-part-type="genus" reg="Papuanatula"/><tp:taxon-name-part taxon-name-part-type="subgenus" reg="Fijifiliola">Fijifiliola</tp:taxon-name-part></tp:taxon-name> subgen. nov.</th></tr><tr><td rowspan="1" colspan="1">Antenna: distal flagellomeres</td><td rowspan="1" colspan="1">Asymmetrical with brown dots</td><td rowspan="1" colspan="1">Symmetrical without brown dots</td><td rowspan="1" colspan="1">Asymmetrical with brown dots</td></tr><tr><td rowspan="1" colspan="1">Labrum: shape</td><td rowspan="1" colspan="1">widest medially</td><td rowspan="1" colspan="1">widest at base</td><td rowspan="1" colspan="1">widest medially</td></tr><tr><td rowspan="1" colspan="1">Labrum: dorsal submarginal arc</td><td rowspan="1" colspan="1">feathered setae</td><td rowspan="1" colspan="1">few simple setae</td><td rowspan="1" colspan="1">simple setae</td></tr><tr><td rowspan="1" colspan="1">Mandibles: incisor</td><td rowspan="1" colspan="1">blade-like</td><td rowspan="1" colspan="1">
                      not blade-like</td><td rowspan="1" colspan="1">blade-like</td></tr><tr><td rowspan="1" colspan="1">Labial Palp: segment II</td><td rowspan="1" colspan="1">no real protuberance</td><td rowspan="1" colspan="1">narrow, thumb-like protuberance</td><td rowspan="1" colspan="1">short, rounded protuberance</td></tr><tr><td rowspan="1" colspan="1">Femur: setae outer margin</td><td rowspan="1" colspan="1">long, pointed, ciliate</td><td rowspan="1" colspan="1">long, flattened, parallel-sided, apex blunt, not ciliate</td><td rowspan="1" colspan="1">long, flattened, apex usually blunt, not ciliate</td></tr><tr><td rowspan="1" colspan="1">Tibia: anterior row of setae</td><td rowspan="1" colspan="1">long, pointed, ciliate</td><td rowspan="1" colspan="1">similar to femur, not ciliate</td><td rowspan="1" colspan="1">long, fine, simple; not ciliate; 1–2 rows short, stout setae</td></tr><tr><td rowspan="1" colspan="1">Tarsus: distal seta inner margin (length vs. other setae)</td><td rowspan="1" colspan="1">much longer</td><td rowspan="1" colspan="1">
                      not much longer</td><td rowspan="1" colspan="1">much longer</td></tr><tr><td rowspan="1" colspan="1">Paraproct: distal margin</td><td rowspan="1" colspan="1">usually expanded</td><td rowspan="1" colspan="1">
                      not expanded</td><td rowspan="1" colspan="1">usually expanded</td></tr><tr><td rowspan="1" colspan="1">Untypical morphology</td><td rowspan="1" colspan="1"><italic><tp:taxon-name><tp:taxon-name-part taxon-name-part-type="genus" reg="Papuanatula">P.</tp:taxon-name-part> <tp:taxon-name-part taxon-name-part-type="species" reg="normungulata">normungulata</tp:taxon-name-part></tp:taxon-name></italic> (Sulawesi)</td><td rowspan="1" colspan="1">none</td><td rowspan="1" colspan="1"><italic><tp:taxon-name><tp:taxon-name-part taxon-name-part-type="genus" reg="Papuanatula">P.</tp:taxon-name-part> <tp:taxon-name-part taxon-name-part-type="species" reg="crussetae">crussetae</tp:taxon-name-part></tp:taxon-name></italic> sp. nov. <italic><tp:taxon-name><tp:taxon-name-part taxon-name-part-type="genus" reg="Papuanatula">P.</tp:taxon-name-part> <tp:taxon-name-part taxon-name-part-type="species" reg="tenebris">tenebris</tp:taxon-name-part></tp:taxon-name></italic> sp. nov.</td></tr><tr><td rowspan="1" colspan="1">Number of species</td><td rowspan="1" colspan="1">29</td><td rowspan="1" colspan="1">4</td><td rowspan="1" colspan="1">10</td></tr><tr><td rowspan="1" colspan="1">Distribution</td><td rowspan="1" colspan="1">New Guinea, Sulawesi</td><td rowspan="1" colspan="1">New Guinea</td><td rowspan="1" colspan="1">Fiji Islands</td></tr></tbody></table></table-wrap><fig id="F40" position="float" orientation="portrait"><object-id xmlns:xlink="http://www.w3.org/1999/xlink" content-type="doi" xlink:type="simple">10.3897/zookeys.1259.168521.figure40</object-id><object-id xmlns:xlink="http://www.w3.org/1999/xlink" content-type="arpha" xlink:type="simple">F410EC0B-2CFA-5678-B89D-53A413A21114</object-id><label>Figure 40.</label><caption><p>Distribution of described species. a. <tp:taxon-name><tp:taxon-name-part taxon-name-part-type="genus" reg="Papuanatula">Papuanatula</tp:taxon-name-part> (<tp:taxon-name-part taxon-name-part-type="subgenus" reg="Fijifiliola">Fijifiliola</tp:taxon-name-part>) <tp:taxon-name-part taxon-name-part-type="species" reg="gattolliati">gattolliati</tp:taxon-name-part></tp:taxon-name> sp. nov. (locations E, F); b. <tp:taxon-name><tp:taxon-name-part taxon-name-part-type="genus" reg="Papuanatula">Papuanatula</tp:taxon-name-part> (<tp:taxon-name-part taxon-name-part-type="subgenus" reg="Fijifiliola">Fijifiliola</tp:taxon-name-part>) <tp:taxon-name-part taxon-name-part-type="species" reg="grisea">grisea</tp:taxon-name-part></tp:taxon-name> sp. nov. (locations A, B, I); c. <tp:taxon-name><tp:taxon-name-part taxon-name-part-type="genus" reg="Papuanatula">Papuanatula</tp:taxon-name-part> (<tp:taxon-name-part taxon-name-part-type="subgenus" reg="Fijifiliola">Fijifiliola</tp:taxon-name-part>) <tp:taxon-name-part taxon-name-part-type="species" reg="sekawa">sekawa</tp:taxon-name-part></tp:taxon-name> sp. nov. (location E); d. <tp:taxon-name><tp:taxon-name-part taxon-name-part-type="genus" reg="Papuanatula">Papuanatula</tp:taxon-name-part> (<tp:taxon-name-part taxon-name-part-type="subgenus" reg="Fijifiliola">Fijifiliola</tp:taxon-name-part>) <tp:taxon-name-part taxon-name-part-type="species" reg="tenebris">tenebris</tp:taxon-name-part></tp:taxon-name> sp. nov. (location C1).</p></caption><graphic xmlns:xlink="http://www.w3.org/1999/xlink" xlink:href="zookeys-1259-205_article-168521__-g040.jpg" id="oo_1462933.jpg" position="float" orientation="portrait" xlink:type="simple"><uri content-type="original_file" xlink:type="simple">https://binary.pensoft.net/fig/1462933</uri></graphic></fig></tp:treatment-sec></tp:taxon-treatment>
