# Supplementary material for: ﻿Mayflies of the Fiji Islands (Ephemeroptera)
Source: Zookeys. 2025 Nov 11;1259:205–76. doi: 10.3897/zookeys.1259.168521 (PMC12628001; doi:10.3897/zookeys.1259.168521)
Supplement: XML Treatment for Papuanatula (Fijifiliola) sekawa [file zookeys.1259.168521-treatment11.xml]

<!DOCTYPE tp:taxon-treatment
  PUBLIC "-//TaxonX//DTD Taxonomic Treatment Publishing DTD v0 20100105//EN" "tax-treatment-NSO.dtd">
<tp:taxon-treatment xmlns:tp="http://www.plazi.org/taxpub"><tp:treatment-meta><kwd-group><label>Taxon classification</label><kwd>
                <named-content content-type="kingdom">Animalia</named-content>
              </kwd><kwd>
                <named-content content-type="order">Ephemeroptera</named-content>
              </kwd><kwd>
                <named-content content-type="family">Baetidae</named-content>
              </kwd></kwd-group><mixed-citation publication-type="journal"><person-group><name><surname>Kaltenbach</surname><given-names>Thomas</given-names></name></person-group><article-title>﻿Mayflies of the Fiji Islands (<tp:taxon-name><tp:taxon-name-part taxon-name-part-type="order">Ephemeroptera</tp:taxon-name-part></tp:taxon-name>)</article-title><source>Zookeys</source><day>11</day><month>11</month><year>2025</year><volume>1259</volume><fpage>205</fpage><lpage>276</lpage><pub-id pub-id-type="doi">10.3897/zookeys.1259.168521</pub-id></mixed-citation></tp:treatment-meta><tp:nomenclature><label>﻿</label><tp:taxon-name><object-id xmlns:xlink="http://www.w3.org/1999/xlink" content-type="arpha" xlink:type="simple">E0640DB9-8ED6-5F88-851A-C3932204375F</object-id>
              <tp:taxon-name-part taxon-name-part-type="genus" reg="Papuanatula">Papuanatula</tp:taxon-name-part> (<tp:taxon-name-part taxon-name-part-type="subgenus" reg="Fijifiliola">Fijifiliola</tp:taxon-name-part>) <tp:taxon-name-part taxon-name-part-type="species" reg="sekawa">sekawa</tp:taxon-name-part><object-id xmlns:xlink="http://www.w3.org/1999/xlink" content-type="zoobank" xlink:type="simple">https://zoobank.org/669EFAE4-F87D-4F81-8157-F6C69174B477</object-id></tp:taxon-name><tp:taxon-authority>sp. nov.</tp:taxon-authority><xref ref-type="fig" rid="F30">Figs 30</xref><xref ref-type="fig" rid="F31">, 31</xref><xref ref-type="fig" rid="F32">, 32</xref></tp:nomenclature><tp:treatment-sec sec-type="material" id="SECID0EAJEK"><title>Material examined.</title><p><bold><italic>Holotype</italic>.</bold> FIJI • larva; Vanua Levu, Cacaudrove Prov., tributary to Sekawa Riv., near Nakawaga; <named-content xmlns:xlink="http://www.w3.org/1999/xlink" content-type="dwc:verbatimCoordinates" xlink:type="simple"><named-content content-type="geo-json" specific-use="{&#34;type&#34;:&#34;Point&#34;,&#34;coordinates&#34;:[179.334167,-16.665278]}" id="NCID0EOJEK" xlink:type="simple">16°39'55"S, 179°20'03"E</named-content></named-content>; 32 m; 29.x.2024; leg. T. Kaltenbach; on slide; GBIFCH01581905; <named-content xmlns:xlink="http://www.w3.org/1999/xlink" content-type="dwc:institutional_code" xlink:title="Muséum cantonal des Sciences Naturelles, Lausanne, Switzerland" xlink:href="http://grbio.org/institution/musee-zoologique-0" xlink:type="simple">MZL</named-content>. <bold><italic>Paratypes</italic>.</bold> • 8 larvae; same data as holotype; 3 on slides; GBIFCH01581904, GBIFCH01581908, GBIFCH01221818; 5 in alcohol; GBIFCH01581902, GBIFCH01581903; <named-content xmlns:xlink="http://www.w3.org/1999/xlink" content-type="dwc:institutional_code" xlink:title="Muséum cantonal des Sciences Naturelles, Lausanne, Switzerland" xlink:href="http://grbio.org/institution/musee-zoologique-0" xlink:type="simple">MZL</named-content>.</p></tp:treatment-sec><tp:treatment-sec sec-type="diagnosis" id="SECID0EBKEK"><title>Diagnosis.</title><p><bold>Larva</bold>. Following combination of characters distinguishes <italic><tp:taxon-name><tp:taxon-name-part taxon-name-part-type="genus" reg="Papuanatula">P.</tp:taxon-name-part> <tp:taxon-name-part taxon-name-part-type="species" reg="sekawa">sekawa</tp:taxon-name-part></tp:taxon-name></italic> sp. nov. from other species of <tp:taxon-name><tp:taxon-name-part taxon-name-part-type="genus" reg="Papuanatula"/><tp:taxon-name-part taxon-name-part-type="subgenus" reg="Fijifiliola">Fijifiliola</tp:taxon-name-part></tp:taxon-name> subgen. nov.: larva dorsally dark grey, abdominal tergum X reddish brown; femur on anterior side with large grey area in middle part, in basal ⅓ with dark grey, narrow, longitudinal streak in large blank, distal ⅓ reddish brown; labial palp segment III slightly pentagonal; paracercus with 12 segments; cerci with one or two swimming setae per segment in distomedial part.</p></tp:treatment-sec><tp:treatment-sec sec-type="description" id="SECID0EANEK"><title>Description.</title><p><bold>Larva</bold> (Figs <xref ref-type="fig" rid="F30">30</xref>–<xref ref-type="fig" rid="F32">32</xref>). Body length 3.6–4.1 mm, cerci broken.</p><p><bold><italic>Colouration</italic></bold> (Fig. <xref ref-type="fig" rid="F30">30a–c</xref>). Head, thorax and abdomen dorsally dark grey, thorax with indistinct pattern, fore protoptera dark grey; abdominal tergum I brighter, tergum X reddish brown. Femur on anterior side with large grey area in middle part, in basal ⅓ with dark grey, narrow, longitudinal streak in large blank, distal ⅓ reddish brown; femur on posterior side with dark brown distomedial marking surrounded by reddish brown colour; tibia and tarsus predominantly grey. Thorax and abdomen ventrally grey-brown, sternum X yellow-brown. Caudalii grey.</p><fig id="F30" position="float" orientation="portrait"><object-id xmlns:xlink="http://www.w3.org/1999/xlink" content-type="doi" xlink:type="simple">10.3897/zookeys.1259.168521.figure30</object-id><object-id xmlns:xlink="http://www.w3.org/1999/xlink" content-type="arpha" xlink:type="simple">4540F628-53F1-56B6-953D-B4A6170B2B00</object-id><label>Figure 30.</label><caption><p><tp:taxon-name><tp:taxon-name-part taxon-name-part-type="genus" reg="Papuanatula">Papuanatula</tp:taxon-name-part> (<tp:taxon-name-part taxon-name-part-type="subgenus" reg="Fijifiliola">Fijifiliola</tp:taxon-name-part>) <tp:taxon-name-part taxon-name-part-type="species" reg="sekawa">sekawa</tp:taxon-name-part></tp:taxon-name> sp. nov., larva, habitus. a. Dorsal view; b. Lateral view; c. Ventral view. Scale bars: 1 mm.</p></caption><graphic xmlns:xlink="http://www.w3.org/1999/xlink" xlink:href="zookeys-1259-205_article-168521__-g030.jpg" id="oo_1462923.jpg" position="float" orientation="portrait" xlink:type="simple"><uri content-type="original_file" xlink:type="simple">https://binary.pensoft.net/fig/1462923</uri></graphic></fig><p><bold><italic>Head</italic>. <italic>Antenna</italic></bold> (Fig. <xref ref-type="fig" rid="F31">31h</xref>). Length ~1.5× head length. As typical for subgenus.</p><fig id="F31" position="float" orientation="portrait"><object-id xmlns:xlink="http://www.w3.org/1999/xlink" content-type="doi" xlink:type="simple">10.3897/zookeys.1259.168521.figure31</object-id><object-id xmlns:xlink="http://www.w3.org/1999/xlink" content-type="arpha" xlink:type="simple">DC0987B9-1D45-58A2-B572-9A8293BB7CB6</object-id><label>Figure 31.</label><caption><p><tp:taxon-name><tp:taxon-name-part taxon-name-part-type="genus" reg="Papuanatula">Papuanatula</tp:taxon-name-part> (<tp:taxon-name-part taxon-name-part-type="subgenus" reg="Fijifiliola">Fijifiliola</tp:taxon-name-part>) <tp:taxon-name-part taxon-name-part-type="species" reg="sekawa">sekawa</tp:taxon-name-part></tp:taxon-name> sp. nov., larva. a, b. Labrum; c. Labium; d. Hypopharynx and superlinguae; e. Left mandible; f. Right mandible; g. Maxilla; h. Head; i. Paracercus; j. Cercus. Scale bars: 100 µm (h); 20 µm (a, c–g, i); 10 µm (b, j).</p></caption><graphic xmlns:xlink="http://www.w3.org/1999/xlink" xlink:href="zookeys-1259-205_article-168521__-g031.jpg" id="oo_1462924.jpg" position="float" orientation="portrait" xlink:type="simple"><uri content-type="original_file" xlink:type="simple">https://binary.pensoft.net/fig/1462924</uri></graphic></fig><fig id="F32" position="float" orientation="portrait"><object-id xmlns:xlink="http://www.w3.org/1999/xlink" content-type="doi" xlink:type="simple">10.3897/zookeys.1259.168521.figure32</object-id><object-id xmlns:xlink="http://www.w3.org/1999/xlink" content-type="arpha" xlink:type="simple">7744D8DF-36E1-5B17-AC1F-8D72432F1958</object-id><label>Figure 32.</label><caption><p><tp:taxon-name><tp:taxon-name-part taxon-name-part-type="genus" reg="Papuanatula">Papuanatula</tp:taxon-name-part> (<tp:taxon-name-part taxon-name-part-type="subgenus" reg="Fijifiliola">Fijifiliola</tp:taxon-name-part>) <tp:taxon-name-part taxon-name-part-type="species" reg="sekawa">sekawa</tp:taxon-name-part></tp:taxon-name> sp. nov., larva. a. Hind leg; b. Femur, outer margin; c. Tibia; d. Tarsus, outer margin; e. Tarsus, claw; f. Abdomen; g. Abdominal terga; h. Tergalius III; i. Paraproct. Scale bars: 100 µm (f); 50 µm (a); 10 µm (b–e, g–i).</p></caption><graphic xmlns:xlink="http://www.w3.org/1999/xlink" xlink:href="zookeys-1259-205_article-168521__-g032.jpg" id="oo_1462925.jpg" position="float" orientation="portrait" xlink:type="simple"><uri content-type="original_file" xlink:type="simple">https://binary.pensoft.net/fig/1462925</uri></graphic></fig><p><bold><italic>Labrum</italic></bold> (Fig. <xref ref-type="fig" rid="F31">31a, b</xref>). Length 0.5× maximum width. Otherwise, as typical for subgenus.</p><p><bold><italic>Right mandible</italic></bold> (Fig. <xref ref-type="fig" rid="F31">31f</xref>). Margin between prostheca and mola straight, with minute denticles. Otherwise, as typical for subgenus.</p><p><bold><italic>Left mandible</italic></bold> (Fig. <xref ref-type="fig" rid="F31">31e</xref>). Margin between prostheca and mola slightly concave, with minute denticles toward subtriangular process. Otherwise, as typical for subgenus.</p><p><bold><italic>Hypopharynx and superlinguae</italic></bold> (Fig. <xref ref-type="fig" rid="F31">31d</xref>). As typical for subgenus.</p><p><bold><italic>Maxilla</italic></bold> (Fig. <xref ref-type="fig" rid="F31">31g</xref>). Maxillary palp slightly longer as galea-lacinia; palp segment II ~1.3× length of segment I. Otherwise, as typical for subgenus.</p><p><bold><italic>Labium</italic></bold> (Fig. <xref ref-type="fig" rid="F31">31c</xref>). Paraglossa with two spine-like setae on inner, distolateral margin. Labial palp with segment I approx. as long as segments II and III combined. Segment II dorsally with row of four or five spine-like setae near outer, distolateral margin. Segment III slightly pentagonal, 0.6× length of segment II. Otherwise, as typical for subgenus.</p><p><bold><italic>Legs</italic></bold> (Fig. <xref ref-type="fig" rid="F32">32a–e</xref>). Ratio of leg segments: fore leg 1.0:1.0:0.4:0.1, middle leg 1.0:1.0:0.3:0.1 and hind leg 1.1:1.0:0.4:0.1. <bold><italic>Femur</italic></bold>. Length ~3× maximum width. Setae on outer margin long, flattened, apically pointed. <bold><italic>Tibia</italic>.</bold> With row of short, blunt setae on each side parallel to row of long, fine, simple setae. <bold><italic>Claw</italic></bold> with one row of nine or ten denticles; one posterior seta. Otherwise, as typical for subgenus.</p><p><bold><italic>Abdomen</italic>. <italic>Terga</italic></bold> (Fig. <xref ref-type="fig" rid="F32">32f, g</xref>). Posterior margin of terga: I smooth, without denticles, II–IX with triangular, pointed denticles.</p><p><bold><italic>Tergalii</italic></bold> (Fig. <xref ref-type="fig" rid="F32">32h</xref>). Elongate oval; tracheation well-developed, nearly reaching margins, dark brown; with reddish brown pigmentation around tracheation. Margin with minute denticles and short, fine, simple setae.</p><p><bold><italic>Paraproct</italic></bold> (Fig. <xref ref-type="fig" rid="F32">32i</xref>). Posterior margin with prolongation, with split denticles.</p><p><bold><italic>Caudalii</italic></bold> (Fig. <xref ref-type="fig" rid="F31">31i, j</xref>). Cerci with 1 or 2 swimming setae per segment in distomedial part. Paracercus with 12 segments.</p><p><bold><italic>Pose of subimaginal gonostyli under larval cuticle</italic>.</bold> Unknown.</p><p><bold>Subimago.</bold> Unknown.</p><p><bold>Imago.</bold> Unknown.</p><p><bold>Egg.</bold> Unknown.</p></tp:treatment-sec><tp:treatment-sec sec-type="Biological aspects" id="SECID0E33EK"><title>Biological aspects.</title><p>Larvae living in run or riffles of medium fast flowing lowland rivers (Fig. <xref ref-type="fig" rid="F38">38a</xref>).</p></tp:treatment-sec><tp:treatment-sec sec-type="etymology" id="SECID0EG4EK"><title>Etymology.</title><p>The species is named after the Sekawa River system in Vanua Levu, where the type locality is.</p></tp:treatment-sec><tp:treatment-sec sec-type="distribution" id="SECID0EL4EK"><title>Distribution.</title><p>Fiji: Vanua Levu (Fig. <xref ref-type="fig" rid="F40">40c</xref>).</p></tp:treatment-sec><tp:treatment-sec><!--Section generated to contain objects referenced in tp:taxon-treatment.--><fig id="F38" position="float" orientation="portrait"><object-id xmlns:xlink="http://www.w3.org/1999/xlink" content-type="doi" xlink:type="simple">10.3897/zookeys.1259.168521.figure38</object-id><object-id xmlns:xlink="http://www.w3.org/1999/xlink" content-type="arpha" xlink:type="simple">FBE9EC3C-71DA-58B7-9D48-D1D439806A96</object-id><label>Figure 38.</label><caption><p>Habitats. a. Tributary to Sekawa River, near Nakawaga (location E; clean lowland river); b. Sekawa River near Nakawaga (location E1; lowland river, disturbed by human activities; many filamentous green algae); c. Seaqaqa River, bridge near Saivou (location F). Characteristics of locations see Table <xref ref-type="table" rid="T3">3</xref>.</p></caption><graphic xmlns:xlink="http://www.w3.org/1999/xlink" xlink:href="zookeys-1259-205_article-168521__-g038.jpg" id="oo_1462931.jpg" position="float" orientation="portrait" xlink:type="simple"><uri content-type="original_file" xlink:type="simple">https://binary.pensoft.net/fig/1462931</uri></graphic></fig><table-wrap id="T3" position="float" orientation="portrait"><label>Table 3.</label><caption><p>Comparison of main larval characters of <italic><tp:taxon-name><tp:taxon-name-part taxon-name-part-type="genus" reg="Papuanatula">Papuanatula</tp:taxon-name-part></tp:taxon-name></italic> subgenera.</p></caption><table id="TID0EZLBK" rules="all"><tbody><tr><th rowspan="1" colspan="1">Characters</th><th rowspan="1" colspan="1"><tp:taxon-name><tp:taxon-name-part taxon-name-part-type="genus" reg="Papuanatula">Papuanatula</tp:taxon-name-part></tp:taxon-name> s. str.</th><th rowspan="1" colspan="1">
                      <tp:taxon-name>
                        <tp:taxon-name-part taxon-name-part-type="genus" reg="Papuanatula"/>
                        <tp:taxon-name-part taxon-name-part-type="subgenus" reg="Papuafiliola">Papuafiliola</tp:taxon-name-part>
                      </tp:taxon-name>
                    </th><th rowspan="1" colspan="1"><tp:taxon-name><tp:taxon-name-part taxon-name-part-type="genus" reg="Papuanatula"/><tp:taxon-name-part taxon-name-part-type="subgenus" reg="Fijifiliola">Fijifiliola</tp:taxon-name-part></tp:taxon-name> subgen. nov.</th></tr><tr><td rowspan="1" colspan="1">Antenna: distal flagellomeres</td><td rowspan="1" colspan="1">Asymmetrical with brown dots</td><td rowspan="1" colspan="1">Symmetrical without brown dots</td><td rowspan="1" colspan="1">Asymmetrical with brown dots</td></tr><tr><td rowspan="1" colspan="1">Labrum: shape</td><td rowspan="1" colspan="1">widest medially</td><td rowspan="1" colspan="1">widest at base</td><td rowspan="1" colspan="1">widest medially</td></tr><tr><td rowspan="1" colspan="1">Labrum: dorsal submarginal arc</td><td rowspan="1" colspan="1">feathered setae</td><td rowspan="1" colspan="1">few simple setae</td><td rowspan="1" colspan="1">simple setae</td></tr><tr><td rowspan="1" colspan="1">Mandibles: incisor</td><td rowspan="1" colspan="1">blade-like</td><td rowspan="1" colspan="1">
                      not blade-like</td><td rowspan="1" colspan="1">blade-like</td></tr><tr><td rowspan="1" colspan="1">Labial Palp: segment II</td><td rowspan="1" colspan="1">no real protuberance</td><td rowspan="1" colspan="1">narrow, thumb-like protuberance</td><td rowspan="1" colspan="1">short, rounded protuberance</td></tr><tr><td rowspan="1" colspan="1">Femur: setae outer margin</td><td rowspan="1" colspan="1">long, pointed, ciliate</td><td rowspan="1" colspan="1">long, flattened, parallel-sided, apex blunt, not ciliate</td><td rowspan="1" colspan="1">long, flattened, apex usually blunt, not ciliate</td></tr><tr><td rowspan="1" colspan="1">Tibia: anterior row of setae</td><td rowspan="1" colspan="1">long, pointed, ciliate</td><td rowspan="1" colspan="1">similar to femur, not ciliate</td><td rowspan="1" colspan="1">long, fine, simple; not ciliate; 1–2 rows short, stout setae</td></tr><tr><td rowspan="1" colspan="1">Tarsus: distal seta inner margin (length vs. other setae)</td><td rowspan="1" colspan="1">much longer</td><td rowspan="1" colspan="1">
                      not much longer</td><td rowspan="1" colspan="1">much longer</td></tr><tr><td rowspan="1" colspan="1">Paraproct: distal margin</td><td rowspan="1" colspan="1">usually expanded</td><td rowspan="1" colspan="1">
                      not expanded</td><td rowspan="1" colspan="1">usually expanded</td></tr><tr><td rowspan="1" colspan="1">Untypical morphology</td><td rowspan="1" colspan="1"><italic><tp:taxon-name><tp:taxon-name-part taxon-name-part-type="genus" reg="Papuanatula">P.</tp:taxon-name-part> <tp:taxon-name-part taxon-name-part-type="species" reg="normungulata">normungulata</tp:taxon-name-part></tp:taxon-name></italic> (Sulawesi)</td><td rowspan="1" colspan="1">none</td><td rowspan="1" colspan="1"><italic><tp:taxon-name><tp:taxon-name-part taxon-name-part-type="genus" reg="Papuanatula">P.</tp:taxon-name-part> <tp:taxon-name-part taxon-name-part-type="species" reg="crussetae">crussetae</tp:taxon-name-part></tp:taxon-name></italic> sp. nov. <italic><tp:taxon-name><tp:taxon-name-part taxon-name-part-type="genus" reg="Papuanatula">P.</tp:taxon-name-part> <tp:taxon-name-part taxon-name-part-type="species" reg="tenebris">tenebris</tp:taxon-name-part></tp:taxon-name></italic> sp. nov.</td></tr><tr><td rowspan="1" colspan="1">Number of species</td><td rowspan="1" colspan="1">29</td><td rowspan="1" colspan="1">4</td><td rowspan="1" colspan="1">10</td></tr><tr><td rowspan="1" colspan="1">Distribution</td><td rowspan="1" colspan="1">New Guinea, Sulawesi</td><td rowspan="1" colspan="1">New Guinea</td><td rowspan="1" colspan="1">Fiji Islands</td></tr></tbody></table></table-wrap><fig id="F40" position="float" orientation="portrait"><object-id xmlns:xlink="http://www.w3.org/1999/xlink" content-type="doi" xlink:type="simple">10.3897/zookeys.1259.168521.figure40</object-id><object-id xmlns:xlink="http://www.w3.org/1999/xlink" content-type="arpha" xlink:type="simple">F410EC0B-2CFA-5678-B89D-53A413A21114</object-id><label>Figure 40.</label><caption><p>Distribution of described species. a. <tp:taxon-name><tp:taxon-name-part taxon-name-part-type="genus" reg="Papuanatula">Papuanatula</tp:taxon-name-part> (<tp:taxon-name-part taxon-name-part-type="subgenus" reg="Fijifiliola">Fijifiliola</tp:taxon-name-part>) <tp:taxon-name-part taxon-name-part-type="species" reg="gattolliati">gattolliati</tp:taxon-name-part></tp:taxon-name> sp. nov. (locations E, F); b. <tp:taxon-name><tp:taxon-name-part taxon-name-part-type="genus" reg="Papuanatula">Papuanatula</tp:taxon-name-part> (<tp:taxon-name-part taxon-name-part-type="subgenus" reg="Fijifiliola">Fijifiliola</tp:taxon-name-part>) <tp:taxon-name-part taxon-name-part-type="species" reg="grisea">grisea</tp:taxon-name-part></tp:taxon-name> sp. nov. (locations A, B, I); c. <tp:taxon-name><tp:taxon-name-part taxon-name-part-type="genus" reg="Papuanatula">Papuanatula</tp:taxon-name-part> (<tp:taxon-name-part taxon-name-part-type="subgenus" reg="Fijifiliola">Fijifiliola</tp:taxon-name-part>) <tp:taxon-name-part taxon-name-part-type="species" reg="sekawa">sekawa</tp:taxon-name-part></tp:taxon-name> sp. nov. (location E); d. <tp:taxon-name><tp:taxon-name-part taxon-name-part-type="genus" reg="Papuanatula">Papuanatula</tp:taxon-name-part> (<tp:taxon-name-part taxon-name-part-type="subgenus" reg="Fijifiliola">Fijifiliola</tp:taxon-name-part>) <tp:taxon-name-part taxon-name-part-type="species" reg="tenebris">tenebris</tp:taxon-name-part></tp:taxon-name> sp. nov. (location C1).</p></caption><graphic xmlns:xlink="http://www.w3.org/1999/xlink" xlink:href="zookeys-1259-205_article-168521__-g040.jpg" id="oo_1462933.jpg" position="float" orientation="portrait" xlink:type="simple"><uri content-type="original_file" xlink:type="simple">https://binary.pensoft.net/fig/1462933</uri></graphic></fig></tp:treatment-sec></tp:taxon-treatment>
