# Supplementary material for: ﻿Mayflies of the Fiji Islands (Ephemeroptera)
Source: Zookeys. 2025 Nov 11;1259:205–76. doi: 10.3897/zookeys.1259.168521 (PMC12628001; doi:10.3897/zookeys.1259.168521)
Supplement: Supplementary material 1 — Supportive Data: Genetic distance (COI, K2P; intraspecific distances in bold) [file zookeys-1259-205_article-168521__-s001.xls]

## Sheet: MatrixOutput
Table 4 Supportive Data: Genetic distance (COI, K2P; intraspecific distances in bold)
	Species	Loc.	Specimen catalogue #	1	2	3	4	5	6	7	8	9	10	11	12	13	14	15	16	17	18	19	20	21	22	23	24	25	26	27	28	29	30	31	32	33	34	35	36	37	38	39	40	41	42	43	44	45	46
1	B. procul sp. nov	I	GBIFCH01581967
2	B. procul sp. nov	I	GBIFCH01581968	0
3	B. procul sp. nov	I	GBIFCH01581969	0	0
4	B. procul sp. nov	B	GBIFCH01581965	0	0	0
5	P. aji sp. nov.	A	GBIFCH00975846	0.243585	0.243585	0.243585	0.243585
6	P. aji sp. nov.	A	GBIFCH00975847	0.243585	0.243585	0.243585	0.243585	0
7	P. aji sp. nov.	B	GBIFCH01581961	0.243585	0.243585	0.243585	0.243585	0	0
8	P. aji sp. nov.	C	GBIFCH01581939	0.247863	0.247863	0.247863	0.247863	0.0280167	0.0280167	0.0280167
9	P. aji sp. nov.	C1	GBIFCH01581925	0.247863	0.247863	0.247863	0.247863	0.0280167	0.0280167	0.0280167	0
10	P. aji sp. nov.	C1	GBIFCH01581953	0.247863	0.247863	0.247863	0.247863	0.0280167	0.0280167	0.0280167	0	0
11	P. aji sp. nov.	C1	GBIFCH01582018	0.254746	0.254746	0.254746	0.254746	0.0248007	0.0248007	0.0248007	0.00610868	0.00610868	0.00610868
12	P. aji sp. nov.	C1	GBIFCH01582021	0.247863	0.247863	0.247863	0.247863	0.0280167	0.0280167	0.0280167	0	0	0	0.00610868
13	P. aji sp. nov.	C1	GBIFCH01582022	0.243585	0.243585	0.243585	0.243585	0	0	0	0.0280167	0.0280167	0.0280167	0.0248007	0.0280167
14	P. aji sp. nov.	C1	GBIFCH01582024	0.241382	0.241382	0.241382	0.241382	0.00458018	0.00458018	0.00458018	0.0328399	0.0328399	0.0328399	0.0295854	0.0328399	0.00458018
15	P. aji sp. nov.	C1	GBIFCH01582028	0.243585	0.243585	0.243585	0.243585	0	0	0	0.0280167	0.0280167	0.0280167	0.0248007	0.0280167	0	0.00458018
16	P. aji sp. nov.	D	GBIFCH01581917	0.243438	0.243438	0.243438	0.243438	0.0660556	0.0660556	0.0660556	0.0644254	0.0644254	0.0644254	0.0677798	0.0644254	0.0660556	0.0677798	0.0660556
17	P. aji sp. nov.	D	GBIFCH01581918	0.243585	0.243585	0.243585	0.243585	0	0	0	0.0280167	0.0280167	0.0280167	0.0248007	0.0280167	0	0.00458018	0	0.0660556
18	P. aji sp. nov.	E	GBIFCH01581954	0.245955	0.245955	0.245955	0.245955	0.00610868	0.00610868	0.00610868	0.0280517	0.0280517	0.0280517	0.0248269	0.0280517	0.00610868	0.0107383	0.00610868	0.0661466	0.00610868
19	P. aji sp. nov.	E1	GBIFCH01581909	0.245955	0.245955	0.245955	0.245955	0.00610868	0.00610868	0.00610868	0.0280517	0.0280517	0.0280517	0.0248269	0.0280517	0.00610868	0.0107383	0.00610868	0.0661466	0.00610868	0
20	P. aji sp. nov.	F	GBIFCH01581986	0.245955	0.245955	0.245955	0.245955	0.00610868	0.00610868	0.00610868	0.0280517	0.0280517	0.0280517	0.0248269	0.0280517	0.00610868	0.0107383	0.00610868	0.0661466	0.00610868	0	0
21	P. aji sp. nov.	F	GBIFCH01581987	0.248182	0.248182	0.248182	0.248182	0.00764714	0.00764714	0.00764714	0.0280517	0.0280517	0.0280517	0.0248269	0.0280517	0.00764714	0.0122911	0.00764714	0.0644254	0.00764714	0.00152207	0.00152207	0.00152207
22	P. aji sp. nov.	I	GBIFCH01581977	0.241382	0.241382	0.241382	0.241382	0.00458018	0.00458018	0.00458018	0.0328399	0.0328399	0.0328399	0.0295854	0.0328399	0.00458018	0	0.00458018	0.0677798	0.00458018	0.0107383	0.0107383	0.0107383	0.0122911
23	P. aji sp. nov.	I	GBIFCH01581978	0.243585	0.243585	0.243585	0.243585	0	0	0	0.0280167	0.0280167	0.0280167	0.0248007	0.0280167	0	0.00458018	0	0.0660556	0	0.00610868	0.00610868	0.00610868	0.00764714	0.00458018
24	P. aji sp. nov.	I	GBIFCH01581976	0.243585	0.243585	0.243585	0.243585	0	0	0	0.0280167	0.0280167	0.0280167	0.0248007	0.0280167	0	0.00458018	0	0.0660556	0	0.00610868	0.00610868	0.00610868	0.00764714	0.00458018	0
25	P. bula sp. nov.	D1	GBIFCH01581915	0.224328	0.224328	0.224328	0.224328	0.201052	0.201052	0.201052	0.200845	0.200845	0.200845	0.209228	0.200845	0.201052	0.19892	0.201052	0.179965	0.201052	0.199127	0.199127	0.199127	0.196999	0.19892	0.201052	0.201052
26	P. bula sp. nov.	G	GBIFCH01581981	0.224578	0.224578	0.224578	0.224578	0.196407	0.196407	0.196407	0.213352	0.213352	0.213352	0.2175	0.213352	0.196407	0.198521	0.196407	0.202575	0.196407	0.194489	0.194489	0.194489	0.196599	0.198521	0.196407	0.196407	0.0610007
27	P. bula sp. nov.	G	GBIFCH01581982	0.226592	0.226592	0.226592	0.226592	0.198718	0.198718	0.198718	0.211397	0.211397	0.211397	0.215535	0.211397	0.198718	0.200845	0.198718	0.204917	0.198718	0.192577	0.192577	0.192577	0.194682	0.200845	0.198718	0.198718	0.0542954	0.0138488
28	P. bula sp. nov.	G	GBIFCH01581980	0.232931	0.232931	0.232931	0.232931	0.198521	0.198521	0.198521	0.215535	0.215535	0.215535	0.219698	0.215535	0.198521	0.200644	0.198521	0.202575	0.198521	0.196599	0.196599	0.196599	0.198718	0.200644	0.198521	0.198521	0.0592971	0.00918151	0.0138488
29	P. bula sp. nov.	G	GBIFCH01582014	0.222828	0.222828	0.222828	0.222828	0.201538	0.201538	0.201538	0.212825	0.212825	0.212825	0.219605	0.212825	0.201538	0.203821	0.201538	0.205896	0.201538	0.19495	0.19495	0.19495	0.197207	0.203821	0.201538	0.201538	0.0493677	0.0148301	0.00162867	0.0165051
30	P. bula sp. nov.	H	GBIFCH01581920	0.228742	0.228742	0.228742	0.228742	0.198718	0.198718	0.198718	0.213576	0.213576	0.213576	0.217728	0.213576	0.198718	0.200845	0.198718	0.198521	0.198718	0.192577	0.192577	0.192577	0.194682	0.200845	0.198718	0.198718	0.0526119	0.0138488	0.00920271	0.0138488	0.00654674
31	P. bula sp. nov.	H	GBIFCH01581955	0.228742	0.228742	0.228742	0.228742	0.198718	0.198718	0.198718	0.213576	0.213576	0.213576	0.217728	0.213576	0.198718	0.200845	0.198718	0.198521	0.198718	0.192577	0.192577	0.192577	0.194682	0.200845	0.198718	0.198718	0.0526119	0.0138488	0.00920271	0.0138488	0.00654674	0
32	P. bula sp. nov.	H	GBIFCH01581956	0.228742	0.228742	0.228742	0.228742	0.198718	0.198718	0.198718	0.213576	0.213576	0.213576	0.217728	0.213576	0.198718	0.200845	0.198718	0.198521	0.198718	0.192577	0.192577	0.192577	0.194682	0.200845	0.198718	0.198718	0.0526119	0.0138488	0.00920271	0.0138488	0.00654674	0	0
33	P. claudia sp. nov.	C	GBIFCH01581934	0.254923	0.254923	0.254923	0.254923	0.201826	0.201826	0.201826	0.208021	0.208021	0.208021	0.210355	0.208021	0.201826	0.208209	0.201826	0.192986	0.201826	0.202005	0.202005	0.202005	0.204128	0.208209	0.201826	0.201826	0.197962	0.226108	0.221905	0.217728	0.215396	0.215312	0.215312	0.215312
34	P. claudia sp. nov.	C	GBIFCH01581930	0.252494	0.252494	0.252494	0.252494	0.199891	0.199891	0.199891	0.206072	0.206072	0.206072	0.208402	0.206072	0.199891	0.20626	0.199891	0.186959	0.199891	0.200071	0.200071	0.200071	0.20219	0.20626	0.199891	0.199891	0.200257	0.228587	0.224365	0.220169	0.217995	0.217728	0.217728	0.217728	0.00610868
35	P. crussetae sp. nov.	C	GBIFCH01582032	0.231191	0.231191	0.231191	0.231191	0.196703	0.196703	0.196703	0.203105	0.203105	0.203105	0.203262	0.203105	0.196703	0.194637	0.196703	0.207009	0.196703	0.19864	0.19864	0.19864	0.19864	0.194637	0.196703	0.196703	0.184222	0.196442	0.19632	0.198508	0.195026	0.194266	0.194266	0.194266	0.207662	0.209618
36	P. flowersi sp. nov.	C	GBIFCH01581932	0.239914	0.239914	0.239914	0.239914	0.134665	0.134665	0.134665	0.13098	0.13098	0.13098	0.134665	0.13098	0.134665	0.132757	0.134665	0.134797	0.134665	0.136716	0.136716	0.136716	0.136716	0.132757	0.134665	0.134665	0.186294	0.18186	0.182013	0.18217	0.177249	0.179968	0.179968	0.179968	0.184395	0.184567	0.174733
37	P. flowersi sp. nov.	C1	GBIFCH01581952	0.239481	0.239481	0.239481	0.239481	0.134438	0.134438	0.134438	0.13076	0.13076	0.13076	0.134438	0.13076	0.134438	0.132533	0.134438	0.134569	0.134438	0.136485	0.136485	0.136485	0.136485	0.132533	0.134438	0.134438	0.185968	0.181544	0.181696	0.181853	0.177249	0.179655	0.179655	0.179655	0.184072	0.184244	0.174432	0
38	P. gattolliati sp. nov.	E	GBIFCH01581907	0.241684	0.241684	0.241684	0.241684	0.187704	0.187704	0.187704	0.199716	0.199716	0.199716	0.201652	0.199716	0.187704	0.185642	0.187704	0.199716	0.187704	0.189611	0.189611	0.189611	0.187545	0.185642	0.187704	0.187704	0.189774	0.196037	0.200071	0.198143	0.200931	0.197962	0.197962	0.197962	0.223636	0.223811	0.180214	0.175498	0.175195
39	P. gattolliati sp. nov.	F	GBIFCH01581989	0.237288	0.237288	0.237288	0.237288	0.187704	0.187704	0.187704	0.199716	0.199716	0.199716	0.201652	0.199716	0.187704	0.181544	0.187704	0.195523	0.187704	0.189611	0.189611	0.189611	0.187545	0.181544	0.187704	0.187704	0.181544	0.196037	0.195861	0.193941	0.196427	0.193769	0.193769	0.193769	0.223636	0.223811	0.178222	0.17149	0.171195	0.00611628
40	P. grisea sp. nov.	A	GBIFCH01581940	0.262374	0.262374	0.262374	0.262374	0.207068	0.207068	0.207068	0.217728	0.217728	0.217728	0.22635	0.217728	0.207068	0.213576	0.207068	0.220413	0.207068	0.209448	0.209448	0.209448	0.211622	0.213576	0.207068	0.207068	0.113694	0.111544	0.106127	0.104417	0.100756	0.104288	0.104288	0.104288	0.187868	0.191853	0.221818	0.211777	0.211397	0.225414	0.225414
41	P. grisea sp. nov.	A	GBIFCH01582029	0.262374	0.262374	0.262374	0.262374	0.207068	0.207068	0.207068	0.217728	0.217728	0.217728	0.22635	0.217728	0.207068	0.213576	0.207068	0.220413	0.207068	0.209448	0.209448	0.209448	0.211622	0.213576	0.207068	0.207068	0.113694	0.111544	0.106127	0.104417	0.100756	0.104288	0.104288	0.104288	0.187868	0.191853	0.221818	0.211777	0.211397	0.225414	0.225414	0
42	P. grisea sp. nov.	A	GBIFCH01582011	0.261732	0.261732	0.261732	0.261732	0.208185	0.208185	0.208185	0.218914	0.218914	0.218914	0.227592	0.218914	0.208185	0.214735	0.208185	0.221619	0.208185	0.210581	0.210581	0.210581	0.212769	0.214735	0.208185	0.208185	0.114269	0.112106	0.106659	0.10494	0.101295	0.104811	0.104811	0.104811	0.188862	0.192871	0.221018	0.210962	0.210581	0.226645	0.226645	0	0
43	P. grisea sp. nov.	B	GBIFCH01581958	0.262374	0.262374	0.262374	0.262374	0.207068	0.207068	0.207068	0.217728	0.217728	0.217728	0.22635	0.217728	0.207068	0.213576	0.207068	0.220413	0.207068	0.209448	0.209448	0.209448	0.211622	0.213576	0.207068	0.207068	0.113694	0.111544	0.106127	0.104417	0.100756	0.104288	0.104288	0.104288	0.187868	0.191853	0.221818	0.211777	0.211397	0.225414	0.225414	0	0	0
44	P. grisea sp. nov.	I	GBIFCH01581972	0.262374	0.262374	0.262374	0.262374	0.209228	0.209228	0.209228	0.215535	0.215535	0.215535	0.224123	0.215535	0.209228	0.215764	0.209228	0.218201	0.209228	0.207283	0.207283	0.207283	0.209448	0.215764	0.209228	0.209228	0.109962	0.107841	0.102457	0.100754	0.0968647	0.100632	0.100632	0.100632	0.187868	0.191853	0.217498	0.209603	0.209228	0.225414	0.225414	0.00304879	0.00304879	0.0030628	0.00304879
45	P. grisea sp. nov.	I	GBIFCH01582026	0.262374	0.262374	0.262374	0.262374	0.207068	0.207068	0.207068	0.217728	0.217728	0.217728	0.22635	0.217728	0.207068	0.213576	0.207068	0.220413	0.207068	0.209448	0.209448	0.209448	0.211622	0.213576	0.207068	0.207068	0.113694	0.111544	0.106127	0.104417	0.100756	0.104288	0.104288	0.104288	0.187868	0.191853	0.221818	0.211777	0.211397	0.225414	0.225414	0	0	0	0	0.00304879
46	P. sekawa sp. nov.	E	GBIFCH01581908	0.239332	0.239332	0.239332	0.239332	0.211178	0.211178	0.211178	0.213133	0.213133	0.213133	0.221673	0.213133	0.211178	0.213352	0.211178	0.214881	0.211178	0.202776	0.202776	0.202776	0.200644	0.213352	0.211178	0.211178	0.146497	0.152426	0.142743	0.152789	0.133338	0.1447	0.1447	0.1447	0.203631	0.199557	0.211246	0.208973	0.2086	0.184072	0.186138	0.167417	0.167417	0.166258	0.167417	0.165392	0.167417
47	P. sekawa sp. nov.	E	GBIFCH01581903	0.239332	0.239332	0.239332	0.239332	0.211178	0.211178	0.211178	0.213133	0.213133	0.213133	0.221673	0.213133	0.211178	0.213352	0.211178	0.214881	0.211178	0.202776	0.202776	0.202776	0.200644	0.213352	0.211178	0.211178	0.146497	0.152426	0.142743	0.152789	0.133338	0.1447	0.1447	0.1447	0.203631	0.199557	0.211246	0.208973	0.2086	0.184072	0.186138	0.167417	0.167417	0.166258	0.167417	0.165392	0.167417	0
48	P. sekawa sp. nov.	E	GBIFCH01581904	0.239332	0.239332	0.239332	0.239332	0.211178	0.211178	0.211178	0.213133	0.213133	0.213133	0.221673	0.213133	0.211178	0.213352	0.211178	0.214881	0.211178	0.202776	0.202776	0.202776	0.200644	0.213352	0.211178	0.211178	0.146497	0.152426	0.142743	0.152789	0.133338	0.1447	0.1447	0.1447	0.203631	0.199557	0.211246	0.208973	0.2086	0.184072	0.186138	0.167417	0.167417	0.166258	0.167417	0.165392	0.167417	0
[truncated: 2 more columns]

## Sheet: Caption
Table. Estimates of Evolutionary Divergence between Sequences
The number of base substitutions per site from between sequences are shown. Analyses were conducted using the Kimura 2-parameter model [1]. This analysis involved 48 nucleotide sequences. Codon positions included were 1st+2nd+3rd+Noncoding. All ambiguous positions were removed for each sequence pair (pairwise deletion option). There were a total of 658 positions in the final dataset. Evolutionary…
1. Kimura M. (1980). A simple method for estimating evolutionary rate of base substitutions through comparative studies of nucleotide sequences. Journal of Molecular Evolution 16:111-120.
2. Tamura K., Stecher G., and Kumar S. (2021). MEGA 11: Molecular Evolutionary Genetics Analysis Version 11. Molecular Biology and Evolution https://doi.org/10.1093/molbev/msab120.
Disclaimer: Although utmost care has been taken to ensure the correctness of the caption, the caption text is provided "as is" without any warranty of any kind. Authors advise the user to carefully check the caption prior to its use for any purpose and report any errors or problems to the authors immediately (www.megasoftware.net). In no event shall the authors and their employers be liable for a…
